# Supplementary material for: (1Z,1′Z,3E,3′E)-1,1′-Diphenyl-3,3′-[(1S,2S)-cyclo­hexane-1,2-diyldinitrilo]dibut-1-en-1-ol
Source: Acta Crystallogr Sect E Struct Rep Online. 2008 May 21;64(Pt 6):o1121. doi: 10.1107/S1600536808014670 (PMC2961585; doi:10.1107/S1600536808014670)
Supplement: Supplementary file 2 [file e-64-o1121-Isup2.hkl]

# 
# h,k,l, Fc-squared, Fo-squared, sigma(Fo-squared) and status flag 
# 
data_I
_shelx_title ' qzr in P2(1)2(1)2(1)' 
_shelx_refln_list_code          4 
_shelx_F_calc_maximum      150.46 
_exptl_crystal_F_000       864.00 
_reflns_d_resolution_high  0.8107 
 
loop_ 
 _symmetry_equiv_pos_as_xyz 
 'x, y, z' 
 '-x+1/2, -y, z+1/2' 
 '-x, y+1/2, -z+1/2' 
 'x+1/2, -y+1/2, -z' 
 
_cell_length_a     8.9073 
_cell_length_b    10.1205 
_cell_length_c    26.4762 
_cell_angle_alpha  90.000 
_cell_angle_beta   90.000 
_cell_angle_gamma  90.000 
 
_shelx_F_squared_multiplier     1.000 
 
loop_ 
 _refln_index_h 
 _refln_index_k 
 _refln_index_l 
 _refln_F_squared_calc 
 _refln_F_squared_meas 
 _refln_F_squared_sigma 
 _refln_observed_status 
   4   0   0      558.89      531.07     17.80 o 
   6   0   0        5.57        1.59      5.81 o 
   8   0   0       33.09       30.77      5.74 o 
  10   0   0       28.26       27.34     13.65 o 
   1   1   0     7791.62     6836.10     54.05 o 
   2   1   0      203.97      198.06      7.27 o 
   3   1   0      927.57      861.31     18.66 o 
   4   1   0        1.99        3.96      2.62 o 
   5   1   0     1188.08     1367.80     15.87 o 
   6   1   0       69.76       80.71      6.94 o 
   7   1   0      805.92      845.48     26.55 o 
   8   1   0       34.34       37.26      3.46 o 
   9   1   0       17.26       13.26      4.20 o 
  10   1   0        6.61        4.43      1.77 o 
   0   2   0      130.63      153.68      7.11 o 
   1   2   0        4.52        8.05      1.38 o 
   2   2   0       26.19       25.14      2.57 o 
   3   2   0       71.45       66.82      3.42 o 
   4   2   0      102.95       93.92      5.38 o 
   5   2   0       39.75       36.82      3.93 o 
   6   2   0       11.81        6.41      2.38 o 
   7   2   0        5.94        7.84      3.16 o 
   8   2   0       20.42       22.71      5.19 o 
   9   2   0        9.59        9.65      4.08 o 
  10   2   0        0.18        3.11      4.31 o 
   1   3   0      178.09      214.25      5.86 o 
   2   3   0      260.81      228.50      5.04 o 
   3   3   0       74.43       75.29      3.52 o 
   4   3   0      294.88      328.86      6.01 o 
   5   3   0        5.56        7.86      1.87 o 
   6   3   0       92.36       89.19      6.87 o 
   7   3   0        5.33        1.69      4.39 o 
   8   3   0        0.60        2.07      3.61 o 
   9   3   0        4.53        8.06      4.53 o 
  10   3   0       15.38       17.45      7.58 o 
   0   4   0     1325.93     1150.78     14.76 o 
   1   4   0      378.60      400.99      8.64 o 
   2   4   0      263.90      292.64      7.03 o 
   3   4   0      828.82      865.84     11.82 o 
   4   4   0      209.45      203.59      9.30 o 
   5   4   0      356.12      392.08     13.25 o 
   6   4   0        5.30        1.30      3.88 o 
   7   4   0       10.08        5.80      2.66 o 
   8   4   0        1.56        0.00      2.59 o 
   9   4   0        0.76       10.79      4.34 o 
  10   4   0       27.88       27.76      9.16 o 
   1   5   0        1.96        5.84      1.62 o 
   2   5   0       23.88       25.07      2.84 o 
   3   5   0        7.42        7.15      2.98 o 
   4   5   0      134.39      134.10      6.53 o 
   5   5   0       14.81       15.93      3.27 o 
   6   5   0       18.57       17.19      4.64 o 
   7   5   0        0.70        4.41      3.72 o 
   8   5   0        0.37        0.00      9.16 o 
   9   5   0        2.10        0.00      8.42 o 
  10   5   0        0.05        2.23      4.78 o 
   0   6   0      376.74      317.89     16.17 o 
   1   6   0       18.47       17.21      2.85 o 
   2   6   0       16.59       11.95      2.35 o 
   3   6   0       18.63       14.46      3.30 o 
   4   6   0       36.14       42.16      5.11 o 
   5   6   0       69.03       84.05      8.70 o 
   6   6   0       32.24       37.30      5.85 o 
   7   6   0       15.51       18.69      4.68 o 
   8   6   0        3.57        1.09      3.33 o 
   9   6   0        1.04        1.34      3.60 o 
   1   7   0       25.93       25.59      4.01 o 
   2   7   0       13.03        7.57      3.64 o 
   3   7   0       19.30       16.63      5.45 o 
   4   7   0      251.68      240.85     19.00 o 
   5   7   0       16.98       14.59      4.53 o 
   6   7   0      187.20      205.52     25.42 o 
   7   7   0       99.55      101.51     23.11 o 
   8   7   0        5.68       17.92      6.92 o 
   9   7   0        1.15        0.00      6.00 o 
   0   8   0     1122.88     1224.34     66.09 o 
   1   8   0        4.98        3.32      2.34 o 
   2   8   0       46.64       51.37      6.32 o 
   3   8   0        2.94        8.21      2.81 o 
   4   8   0       27.54       19.63      4.03 o 
   5   8   0        3.71        1.53      2.88 o 
   6   8   0      127.07      102.72     38.81 o 
   7   8   0        3.61        0.00      5.73 o 
   8   8   0       11.81        6.65      4.66 o 
   1   9   0      194.03      192.84     12.82 o 
   2   9   0       15.99       16.02      3.45 o 
   3   9   0       47.11       48.62      5.15 o 
   4   9   0        3.61        7.06      4.12 o 
   5   9   0        4.21        4.65      3.63 o 
   6   9   0        2.62       17.23      4.59 o 
   7   9   0        2.42        0.00      4.79 o 
   0  10   0       13.04        9.07      4.66 o 
   1  10   0        0.39        0.69      3.70 o 
   2  10   0       19.58       12.82      3.78 o 
   3  10   0        2.12        0.00      2.33 o 
   4  10   0        0.99        1.92      4.43 o 
   5  10   0        1.20        8.53      5.58 o 
   6  10   0        0.40        0.00      3.48 o 
   1  11   0        0.34        3.14      2.17 o 
   2  11   0        0.54        4.51      2.96 o 
   3  11   0       15.95       15.43      8.56 o 
   4  11   0        0.32       16.17      5.87 o 
   5  11   0        1.45        8.22      5.63 o 
   0  12   0       11.55        7.93      8.59 o 
   1  12   0        0.01        4.64      5.45 o 
   2  12   0        0.82        1.12      6.27 o 
   3  12   0        0.01        0.00      9.17 o 
   1   0   1     1100.39      896.77     24.34 o 
   2   0   1      441.61      437.36      8.46 o 
   3   0   1        0.44        1.71      1.65 o 
   4   0   1        4.55        6.08      1.03 o 
   5   0   1      249.99      222.83     12.29 o 
   6   0   1       31.46       30.34      4.54 o 
   7   0   1       10.31       16.49      3.43 o 
   8   0   1       35.71       33.27      3.87 o 
   9   0   1        8.68       17.33      4.10 o 
  10   0   1        1.67        2.62      3.92 o 
   1   1   1      177.33      179.83      3.73 o 
   2   1   1     1173.52     1069.93     14.86 o 
   3   1   1     2117.89     2051.03     12.22 o 
   4   1   1      848.92      762.83      7.20 o 
   5   1   1       56.53       60.99      3.48 o 
   6   1   1      423.37      414.88     10.37 o 
   7   1   1       37.04       43.32      3.97 o 
   8   1   1       58.50       52.21      2.76 o 
   9   1   1       11.82        9.93      2.40 o 
  10   1   1       23.35       19.48      2.83 o 
   0   2   1     6004.85     5357.02     39.47 o 
   1   2   1      951.89      793.49     10.19 o 
   2   2   1      350.37      303.12      4.37 o 
   3   2   1      568.92      572.66      8.26 o 
   4   2   1      284.33      289.20      7.43 o 
   5   2   1       47.63       51.20      3.76 o 
   6   2   1       15.68       18.45      2.30 o 
   7   2   1       30.78       25.54      3.38 o 
   8   2   1        5.00        1.33      2.32 o 
   9   2   1       16.40       17.98      4.15 o 
  10   2   1        8.45       18.03      1.87 o 
   0   3   1     1449.59     1187.44     10.76 o 
   1   3   1       71.24       62.08      2.54 o 
   2   3   1      758.53      784.58     12.01 o 
   3   3   1      562.83      599.62      8.84 o 
   4   3   1      149.14      123.73      4.51 o 
   5   3   1      104.32      107.79      5.71 o 
   6   3   1       32.75       33.69      3.75 o 
   7   3   1       28.84       28.21      3.50 o 
   8   3   1       51.06       41.53      3.70 o 
   9   3   1        2.30        0.00      1.89 o 
  10   3   1       19.98       17.26      3.97 o 
   0   4   1      308.84      363.01      8.84 o 
   1   4   1      148.24      136.40      4.09 o 
   2   4   1       70.28       70.13      3.22 o 
   3   4   1      487.15      527.29      7.11 o 
   4   4   1       51.23       45.96      3.29 o 
   5   4   1       96.48       95.83      3.58 o 
   6   4   1        2.78        5.11      2.53 o 
   7   4   1        6.15        7.26      2.52 o 
   8   4   1        0.32        3.38      4.19 o 
   9   4   1        0.32        0.00      2.55 o 
  10   4   1        7.68        4.62      3.16 o 
   0   5   1      139.60      100.35      6.01 o 
   1   5   1     1094.99     1291.73     10.71 o 
   2   5   1      322.82      317.36      4.77 o 
   3   5   1      288.21      335.12      8.79 o 
   4   5   1      237.52      248.62      7.45 o 
   5   5   1       16.90       16.42      2.66 o 
   6   5   1       91.08       82.15      4.12 o 
   7   5   1        2.76        0.96      2.06 o 
   8   5   1        6.27        6.81      3.02 o 
   9   5   1        4.95        4.20      2.84 o 
  10   5   1        4.97        4.53      3.99 o 
   0   6   1      117.02      101.03      6.36 o 
   1   6   1      118.82      131.22      4.60 o 
   2   6   1       57.26       77.82      5.36 o 
   3   6   1       44.98       45.74      5.12 o 
   4   6   1       72.23       74.99      3.30 o 
   5   6   1       10.61       18.28      2.99 o 
   6   6   1       41.89       44.91      3.97 o 
   7   6   1       18.98       19.68      4.18 o 
   8   6   1        6.89        4.55      4.48 o 
   9   6   1        6.29        5.97      2.87 o 
   0   7   1        1.13        7.92      2.57 o 
   1   7   1       71.26       84.67      4.68 o 
   2   7   1       56.41       59.52      2.99 o 
   3   7   1       59.21       60.34      4.08 o 
   4   7   1       43.54       57.78      5.18 o 
   5   7   1       61.67       58.50      3.56 o 
   6   7   1        1.09        0.84      2.82 o 
   7   7   1       18.42       24.12      4.52 o 
   8   7   1        4.16        6.14      2.63 o 
   9   7   1        6.64        6.41      3.27 o 
   0   8   1       25.79       20.18      4.01 o 
   1   8   1       59.91       64.73      2.96 o 
   2   8   1        1.81        7.38      3.52 o 
   3   8   1       63.84       62.75      3.70 o 
   4   8   1       18.25       17.22      3.39 o 
   5   8   1       10.06        7.13      2.88 o 
   6   8   1       82.30       85.98     12.32 o 
   7   8   1       12.12       10.37      3.23 o 
   8   8   1       27.03       25.55      6.46 o 
   0   9   1      392.73      440.41     28.25 o 
   1   9   1      165.32      165.04      7.57 o 
   2   9   1       50.88       46.95      3.93 o 
   3   9   1       75.56       70.60      4.98 o 
   4   9   1       67.03       69.98      6.84 o 
   5   9   1       10.58       12.51      2.85 o 
   6   9   1       27.54       24.36      4.66 o 
   7   9   1        0.07        0.00      4.27 o 
   0  10   1        9.14       11.00      3.39 o 
   1  10   1        3.04        4.05      2.61 o 
   2  10   1       13.16        8.59      2.31 o 
   3  10   1       13.82       13.96      2.73 o 
   4  10   1        0.70        3.27      2.61 o 
   5  10   1        6.82        6.19      4.02 o 
   6  10   1        1.98        4.12      3.06 o 
   0  11   1       26.41       24.66      5.57 o 
   1  11   1        3.32        6.72      1.98 o 
   2  11   1       50.62       45.78      8.09 o 
   3  11   1        8.19       11.45      2.12 o 
   4  11   1        1.75        0.00      1.95 o 
   5  11   1        4.48        1.53      3.25 o 
   0  12   1       13.59        7.93      3.05 o 
   1  12   1        0.91        2.91      3.33 o 
   2  12   1        4.81        7.05      2.46 o 
   3  12   1        0.98        4.33      5.20 o 
   2   0   2       67.42       78.58      5.43 o 
   3   0   2     8989.51     8430.65     73.66 o 
   4   0   2      171.20      163.92      9.25 o 
   5   0   2     3889.47     3975.40     43.37 o 
   6   0   2      159.34      133.48      6.74 o 
   7   0   2      506.60      532.90     17.03 o 
   8   0   2        1.42        0.00      2.66 o 
   9   0   2       88.94       72.75      9.77 o 
  10   0   2        0.14        6.83      2.50 o 
   1   1   2      522.46      470.96      5.82 o 
   2   1   2    11196.45    10414.59     65.61 o 
   3   1   2       95.71      100.34      3.26 o 
   4   1   2      113.04      115.40      4.53 o 
   5   1   2       67.28       70.36      3.18 o 
   6   1   2      287.97      290.81      8.38 o 
   7   1   2      101.96       97.84      4.28 o 
   8   1   2      162.48      162.30      7.44 o 
   9   1   2       17.39       16.82      3.35 o 
  10   1   2       27.16       23.03      1.78 o 
   0   2   2     1477.13     1335.32     10.41 o 
   1   2   2     1779.50     1455.33      8.05 o 
   2   2   2      858.21      796.61     10.64 o 
   3   2   2       75.76       73.52      3.32 o 
   4   2   2      611.24      652.60      6.08 o 
   5   2   2      828.28      861.32     19.81 o 
   6   2   2       63.63       62.16      5.26 o 
   7   2   2      180.73      156.63      5.45 o 
   8   2   2       48.57       40.44      3.39 o 
   9   2   2        1.30        5.17      2.65 o 
  10   2   2        8.03        7.16      2.05 o 
   0   3   2      317.86      256.40      5.57 o 
   1   3   2       64.93       51.63      2.10 o 
   2   3   2      323.65      317.48      5.15 o 
   3   3   2       57.60       56.71      2.31 o 
   4   3   2      551.85      635.67      6.48 o 
   5   3   2      147.00      139.22      4.31 o 
   6   3   2      164.77      167.71      5.75 o 
   7   3   2        3.25        4.39      4.05 o 
   8   3   2       44.43       38.26      3.99 o 
   9   3   2        2.13        4.25      3.31 o 
  10   3   2        6.46        7.39      2.88 o 
   0   4   2       51.56       46.36      3.20 o 
   1   4   2      612.59      503.14      7.43 o 
   2   4   2      916.46      986.29      8.25 o 
   3   4   2       76.23       65.78      2.80 o 
   4   4   2       84.13      108.51      4.58 o 
   5   4   2      131.97      148.82      5.62 o 
   6   4   2        3.52        3.00      2.78 o 
   7   4   2       25.24       11.99      2.46 o 
   8   4   2       23.14       15.22      4.03 o 
   9   4   2       11.64       10.79      3.95 o 
  10   4   2       16.44        8.51      3.25 o 
   0   5   2       17.81       22.78      2.03 o 
   1   5   2      324.63      329.47      4.47 o 
   2   5   2      651.40      671.32      6.47 o 
   3   5   2      407.64      432.09     10.16 o 
   4   5   2      402.13      430.79     10.75 o 
   5   5   2       48.49       53.93      4.36 o 
   6   5   2       54.59       57.76      3.75 o 
   7   5   2        7.81        8.48      3.34 o 
   8   5   2       20.87       19.66      3.97 o 
   9   5   2        2.68        5.76      2.68 o 
  10   5   2        1.26        4.17      3.10 o 
   0   6   2        2.66        2.24      1.92 o 
   1   6   2        8.89       10.90      1.65 o 
   2   6   2       15.10       17.12      1.51 o 
   3   6   2       37.53       39.85      3.98 o 
   4   6   2       12.47        8.48      2.20 o 
   5   6   2       61.13       59.00      2.81 o 
   6   6   2        2.39        3.20      2.07 o 
   7   6   2       30.32       26.03      5.02 o 
   8   6   2        6.40        6.37      4.04 o 
   9   6   2        1.87        5.10      3.53 o 
   0   7   2       99.27      104.41      6.42 o 
   1   7   2      145.46      133.42      4.81 o 
   2   7   2      206.28      211.43      8.03 o 
   3   7   2       30.51       23.23      2.89 o 
   4   7   2       16.75       15.07      2.75 o 
   5   7   2        0.96        0.00      2.29 o 
   6   7   2       67.87       62.11      6.35 o 
   7   7   2        2.81        1.51      2.85 o 
   8   7   2       30.83       32.37      3.95 o 
   9   7   2        1.87        1.44      2.82 o 
   0   8   2        0.26        3.73      3.48 o 
   1   8   2      840.52      918.20     20.64 o 
   2   8   2      184.84      191.28      6.93 o 
   3   8   2       38.64       39.28      3.43 o 
   4   8   2      177.40      179.73      8.75 o 
   5   8   2       45.08       48.65      5.44 o 
   6   8   2       88.24       87.80     13.13 o 
   7   8   2        6.11        4.06      2.09 o 
   8   8   2       10.81        6.19      3.34 o 
   0   9   2      106.13      110.20      7.48 o 
   1   9   2      545.88      568.87     28.63 o 
   2   9   2      159.42      153.62     10.91 o 
   3   9   2      120.76      121.14      8.58 o 
   4   9   2       60.42       61.84      6.38 o 
   5   9   2       14.95       15.16      3.69 o 
   6   9   2       32.24       25.82      4.73 o 
   7   9   2        2.46        0.00      5.59 o 
   0  10   2      104.89       88.52     10.87 o 
   1  10   2       21.78       22.92      3.36 o 
   2  10   2       30.27       24.45      3.63 o 
   3  10   2       10.22        6.80      2.37 o 
   4  10   2        3.29        4.16      2.96 o 
   5  10   2        9.11       15.23      2.07 o 
   6  10   2        2.78        3.02      3.23 o 
   0  11   2        0.04        4.64      2.72 o 
   1  11   2        7.53        5.99      1.77 o 
   2  11   2        5.22        3.19      2.25 o 
   3  11   2        7.21        9.17      2.53 o 
   4  11   2        0.65        0.43      2.14 o 
   5  11   2        2.40        3.00      3.12 o 
   0  12   2        2.46        3.09      2.07 o 
   1  12   2        0.17        0.00      2.26 o 
   2  12   2        0.40        4.02      2.81 o 
   1   0   3      225.76      162.23      4.12 o 
   2   0   3    22637.96    20802.07    198.10 o 
   3   0   3       51.24       57.62      2.83 o 
   4   0   3     1839.15     2054.02     24.55 o 
   5   0   3       34.07       34.78      2.99 o 
   6   0   3        0.03        2.16      1.38 o 
   7   0   3       23.88       24.22      4.42 o 
   8   0   3       28.04       23.91      4.39 o 
   9   0   3        2.12        0.16      3.24 o 
  10   0   3        3.65        4.76      4.48 o 
   0   1   3     1345.28     1147.84     11.62 o 
   1   1   3    18253.93    16010.81    120.91 o 
   2   1   3     1124.32     1093.64     10.51 o 
   3   1   3      234.00      192.93      4.96 o 
   4   1   3      199.56      196.63      6.73 o 
   5   1   3      335.59      334.40      8.70 o 
   6   1   3       27.50       27.37      2.86 o 
   7   1   3      102.89      101.30      4.32 o 
   8   1   3        1.16        5.30      1.82 o 
   9   1   3      118.71      109.03     10.99 o 
  10   1   3        4.33       10.08      2.41 o 
   0   2   3     2916.69     2878.90     25.64 o 
   1   2   3     1335.43     1257.33      7.24 o 
   2   2   3     3965.12     3554.11     26.92 o 
   3   2   3      113.84      113.33      3.89 o 
   4   2   3        8.24        9.49      1.45 o 
   5   2   3        8.42        8.44      1.02 o 
   6   2   3       13.56       18.84      2.64 o 
   7   2   3       48.84       57.89      3.17 o 
   8   2   3      153.78      151.58     11.77 o 
   9   2   3       10.35        9.48      3.26 o 
  10   2   3       22.83       21.88      2.59 o 
   0   3   3       26.02       33.67      2.27 o 
   1   3   3     1427.88     1390.67      8.53 o 
   2   3   3        0.34        0.98      1.34 o 
   3   3   3      233.53      215.59      7.75 o 
   4   3   3       27.09       24.92      1.56 o 
   5   3   3      196.29      223.75      6.71 o 
   6   3   3        5.63        6.89      2.35 o 
   7   3   3       44.20       45.79      3.40 o 
   8   3   3       12.64       13.15      2.73 o 
   9   3   3       17.46       13.05      4.44 o 
  10   3   3        3.77        1.48      3.35 o 
   0   4   3      655.48      649.85     13.31 o 
   1   4   3       33.97       45.61      1.78 o 
   2   4   3     1585.44     1727.82     13.54 o 
   3   4   3       56.75       67.57      3.02 o 
   4   4   3      691.27      736.64     17.71 o 
   5   4   3        9.79        8.69      1.45 o 
   6   4   3       30.44       32.50      3.71 o 
   7   4   3        3.24        2.41      2.75 o 
   8   4   3        9.17       10.21      3.44 o 
   9   4   3        6.45        5.94      2.65 o 
  10   4   3        2.31        4.55      4.76 o 
   0   5   3        1.86        2.31      1.05 o 
   1   5   3       20.77       17.32      1.33 o 
   2   5   3       28.16       24.67      1.78 o 
   3   5   3      212.90      239.32      7.93 o 
   4   5   3       39.27       37.55      3.89 o 
   5   5   3       15.78       18.96      2.55 o 
   6   5   3       14.79       13.19      2.36 o 
   7   5   3        1.68        4.36      3.49 o 
   8   5   3       20.65       22.97      4.43 o 
   9   5   3        8.71        9.38      4.14 o 
  10   5   3        1.33        0.00      3.79 o 
   0   6   3      279.05      262.15     10.83 o 
   1   6   3       57.41       53.47      3.87 o 
   2   6   3      158.49      172.89      5.26 o 
   3   6   3      124.25      125.00      4.48 o 
   4   6   3       27.77       24.29      3.17 o 
   5   6   3        4.68        7.26      2.59 o 
   6   6   3       18.29       15.11      3.07 o 
   7   6   3       25.38       20.67      4.18 o 
   8   6   3       12.46       21.08      5.12 o 
   9   6   3        5.50        7.07      3.19 o 
   0   7   3        2.63        7.81      2.07 o 
   1   7   3       31.91       30.32      3.20 o 
   2   7   3       17.50       14.45      2.02 o 
   3   7   3       10.36        7.24      1.89 o 
   4   7   3       60.55       58.92      5.84 o 
   5   7   3       28.19       24.88      3.66 o 
   6   7   3       56.97       56.24      5.91 o 
   7   7   3        6.70        4.89      3.41 o 
   8   7   3       11.28       12.00      4.00 o 
   9   7   3        7.96       10.96      3.42 o 
   0   8   3       28.69       34.40      5.15 o 
   1   8   3      241.37      246.54      8.38 o 
   2   8   3      235.33      230.94     10.39 o 
   3   8   3       75.82       77.05      3.92 o 
   4   8   3       75.80       64.16      3.63 o 
   5   8   3       98.94       93.13      8.75 o 
   6   8   3       40.24       36.74      5.35 o 
   7   8   3        9.84        7.05      3.04 o 
   8   8   3       10.87       12.05      3.03 o 
   0   9   3        5.39        8.86      2.72 o 
   1   9   3      154.56      148.63      6.80 o 
   2   9   3       26.50       26.85      3.27 o 
   3   9   3        2.89        4.57      1.55 o 
   4   9   3       13.76       16.61      3.72 o 
   5   9   3       25.53       24.97      4.38 o 
   6   9   3        0.94        3.89      3.07 o 
   7   9   3        5.16        7.49      5.87 o 
   0  10   3       16.86       17.77      4.21 o 
   1  10   3        8.13        9.68      2.27 o 
   2  10   3       19.22       13.15      2.62 o 
   3  10   3        0.54        4.39      2.28 o 
   4  10   3        1.15        0.83      2.42 o 
   5  10   3        0.10        0.00      2.99 o 
   6  10   3        0.57        2.11      3.37 o 
   0  11   3       14.29       10.88      5.56 o 
   1  11   3        6.95        7.42      2.07 o 
   2  11   3        2.14        4.82      3.22 o 
   3  11   3        6.04        9.48      1.88 o 
   4  11   3        1.20        4.72      3.53 o 
   5  11   3        5.89        6.93      4.18 o 
   0  12   3       32.77       26.31      7.17 o 
   1  12   3        3.13        4.68      3.34 o 
   2  12   3       11.21        8.53      8.52 o 
   0   0   4     1132.27      992.57     31.43 o 
   1   0   4     1229.01      982.68     19.52 o 
   2   0   4      207.46      200.45      6.03 o 
   3   0   4     3987.87     3768.42     31.23 o 
   4   0   4      538.01      531.44      7.47 o 
   5   0   4     1812.22     1871.04     99.41 o 
   6   0   4       72.30       81.72      6.72 o 
   7   0   4      246.05      269.16     12.20 o 
   8   0   4       22.57       14.21      3.63 o 
   9   0   4        4.94        2.95      3.00 o 
  10   0   4        0.06        0.00      4.42 o 
   0   1   4    15016.39    12926.21    101.97 o 
   1   1   4     2754.13     2512.47     15.20 o 
   2   1   4    14549.13    13203.39     81.11 o 
   3   1   4      923.26      973.41     13.56 o 
   4   1   4       94.37      106.81      4.55 o 
   5   1   4      340.29      357.70      9.09 o 
   6   1   4       53.50       45.80      4.70 o 
   7   1   4       89.92       84.02      3.36 o 
   8   1   4       31.93       35.13      3.32 o 
   9   1   4        3.00        3.04      2.08 o 
  10   1   4        7.41        7.38      2.29 o 
   0   2   4     1355.00     1184.81     11.12 o 
   1   2   4     1234.73     1258.95      7.00 o 
   2   2   4      427.24      409.71      7.33 o 
   3   2   4      117.52      136.66      5.49 o 
   4   2   4      177.37      191.44      7.54 o 
   5   2   4       56.15       63.10      4.44 o 
   6   2   4       14.82       12.75      1.96 o 
   7   2   4       41.97       37.45      4.42 o 
   8   2   4        8.98        7.88      1.89 o 
   9   2   4       36.14       30.94      4.73 o 
  10   2   4        5.97        3.49      2.29 o 
   0   3   4      518.81      483.08      9.74 o 
   1   3   4     1785.23     1724.66     10.87 o 
   2   3   4     1224.49     1177.00      7.59 o 
   3   3   4      473.13      490.60      5.22 o 
   4   3   4        8.61        4.33      1.57 o 
   5   3   4      300.48      336.66      9.99 o 
   6   3   4       20.46       19.24      3.04 o 
   7   3   4       19.05       20.32      3.53 o 
   8   3   4      110.61      116.73     10.76 o 
   9   3   4        2.86        5.96      2.56 o 
  10   3   4       13.59        9.67      2.35 o 
   0   4   4        0.01        0.00      1.79 o 
   1   4   4      399.53      410.10      6.92 o 
   2   4   4     1006.19     1042.63      9.07 o 
   3   4   4      279.22      296.19      3.45 o 
   4   4   4      435.12      441.11     11.96 o 
   5   4   4        8.37       11.36      2.28 o 
   6   4   4      162.60      154.03      5.95 o 
   7   4   4        6.56        6.62      3.44 o 
   8   4   4       33.43       30.83      4.13 o 
   9   4   4        3.64        5.99      2.14 o 
  10   4   4        6.37        5.71      2.16 o 
   0   5   4      540.59      610.94      9.51 o 
   1   5   4      424.64      502.16      5.43 o 
   2   5   4      265.64      275.66      4.82 o 
   3   5   4       34.96       42.57      3.26 o 
   4   5   4      233.57      258.26      7.94 o 
   5   5   4       51.09       49.39      5.07 o 
   6   5   4        0.65        1.50      2.65 o 
   7   5   4       18.58       17.92      3.48 o 
   8   5   4       58.45       65.78      9.08 o 
   9   5   4        7.22        5.89      1.95 o 
   0   6   4      161.35      169.98      7.85 o 
   1   6   4       97.61       90.01      5.24 o 
   2   6   4       34.74       32.77      2.59 o 
   3   6   4       22.91       25.16      2.97 o 
   4   6   4       31.56       27.31      3.89 o 
   5   6   4        4.29        6.10      3.64 o 
   6   6   4       15.11       15.97      3.16 o 
   7   6   4       18.44       23.63      4.46 o 
   8   6   4        2.95        3.86      3.62 o 
   9   6   4        0.20        0.00      3.20 o 
   0   7   4       41.00       41.74      5.99 o 
   1   7   4        5.42        7.50      1.29 o 
   2   7   4      129.23      132.34      5.39 o 
   3   7   4       33.57       38.01      3.70 o 
   4   7   4       38.04       51.03      4.35 o 
   5   7   4       61.89       64.05      3.99 o 
   6   7   4       27.40       25.76      4.41 o 
   7   7   4       55.65       49.91      8.64 o 
   8   7   4       11.42       18.17      3.63 o 
   0   8   4      571.73      564.12     18.46 o 
   1   8   4      470.66      495.60     11.29 o 
   2   8   4       34.88       36.67      3.15 o 
   3   8   4      111.82      105.51      4.78 o 
   4   8   4       26.13       19.75      3.32 o 
   5   8   4       40.59       36.52      5.01 o 
   6   8   4        5.45        8.49      2.91 o 
   7   8   4        6.51        3.31      2.95 o 
   8   8   4        9.98        6.60      2.90 o 
   0   9   4        3.53        0.70      3.97 o 
   1   9   4       33.27       34.59      2.96 o 
   2   9   4       63.58       62.40      4.45 o 
   3   9   4      132.10      132.08     11.42 o 
   4   9   4      128.18      126.37     17.22 o 
   5   9   4       14.50       12.11      2.96 o 
   6   9   4       17.72       12.27      5.11 o 
   7   9   4        0.28        1.34     11.55 o 
   0  10   4        6.68        8.12      3.02 o 
   1  10   4       14.22       16.60      2.98 o 
   2  10   4        0.58        0.08      2.34 o 
   3  10   4        2.99        4.64      2.24 o 
   4  10   4        6.61        3.86      3.68 o 
   5  10   4        9.79       11.45      4.45 o 
   6  10   4        3.33       10.81      3.45 o 
   0  11   4        7.50       16.36      4.86 o 
   1  11   4        6.92        8.36      2.40 o 
   2  11   4        4.25       13.00      3.12 o 
   3  11   4        4.57        7.48      3.35 o 
   4  11   4        1.98        1.07      3.09 o 
   5  11   4        3.14       11.30      5.56 o 
   0  12   4        3.03       14.14      4.15 o 
   1  12   4        1.19        0.00      2.13 o 
   2  12   4        1.35        0.94      2.32 o 
   1   0   5     6515.99     6291.88     54.72 o 
   2   0   5     1278.19     1131.03      9.88 o 
   3   0   5     8448.01     8367.91     67.14 o 
   4   0   5      247.93      255.74      9.51 o 
   5   0   5        1.38        4.21      2.36 o 
   6   0   5       57.46       48.95      7.08 o 
   7   0   5      224.93      223.56     15.01 o 
   8   0   5        0.98        2.41      2.39 o 
   9   0   5       79.94       68.15     11.36 o 
  10   0   5        6.79        4.67      3.72 o 
   0   1   5      572.79      506.52      9.95 o 
   1   1   5     6363.23     5842.21     31.82 o 
   2   1   5     4142.21     3862.41     27.02 o 
   3   1   5      100.36      104.23      3.85 o 
   4   1   5     1488.31     1581.69     13.29 o 
   5   1   5      138.19      153.96      5.35 o 
   6   1   5      377.54      417.33     10.39 o 
   7   1   5       28.15       29.68      3.69 o 
   8   1   5        6.06        5.44      1.96 o 
   9   1   5        0.20        1.51      2.02 o 
  10   1   5        9.31        7.87      1.77 o 
   0   2   5      326.66      296.73      7.47 o 
   1   2   5      386.06      371.44      4.88 o 
   2   2   5     1572.95     1480.25     10.20 o 
   3   2   5      135.22      123.32      4.33 o 
   4   2   5       77.11       77.94      3.57 o 
   5   2   5      307.88      303.77      8.35 o 
   6   2   5       56.18       62.37      3.07 o 
   7   2   5       24.04       25.75      3.77 o 
   8   2   5       28.90       24.29      3.89 o 
   9   2   5        3.03       10.43      2.85 o 
  10   2   5        0.95        8.72      2.47 o 
   0   3   5        8.36        2.75      2.34 o 
   1   3   5       21.92       21.28      1.06 o 
   2   3   5     1495.99     1491.74      9.62 o 
   3   3   5      188.74      193.02      8.35 o 
   4   3   5      123.52      113.80      5.05 o 
   5   3   5       23.14       22.40      2.72 o 
   6   3   5        5.55        7.49      2.24 o 
   7   3   5        5.50        6.86      2.41 o 
   8   3   5        5.21        1.82      2.73 o 
   9   3   5        1.24        5.14      3.19 o 
  10   3   5        1.03        1.97      3.16 o 
   0   4   5       54.55       52.83      3.04 o 
   1   4   5     1163.44     1286.41      8.64 o 
   2   4   5        6.90        6.85      1.44 o 
   3   4   5      171.57      197.75      6.92 o 
   4   4   5        8.98       10.10      2.35 o 
   5   4   5       48.23       55.65      6.00 o 
   6   4   5       47.81       53.63      5.01 o 
   7   4   5       67.44       85.65      4.81 o 
   8   4   5       48.47       55.43      5.94 o 
   9   4   5       15.97       10.74      2.61 o 
  10   4   5        0.06        3.19      2.78 o 
   0   5   5     1900.27     2277.49     40.64 o 
   1   5   5       67.24       72.33      3.03 o 
   2   5   5      100.42      123.70      4.90 o 
   3   5   5       96.33      103.40      4.73 o 
   4   5   5       42.29       38.07      4.39 o 
   5   5   5        1.40        1.05      1.85 o 
   6   5   5       12.14       12.14      2.53 o 
   7   5   5       30.18       42.45      4.80 o 
   8   5   5        6.25       10.59      3.64 o 
   9   5   5        3.66       15.73     17.83 o 
   0   6   5        5.15        6.24      2.06 o 
   1   6   5       53.67       53.58      3.86 o 
   2   6   5      117.08      117.05      4.66 o 
   3   6   5       75.63       79.28      4.86 o 
   4   6   5       88.87       94.83      4.06 o 
   5   6   5       14.33       15.48      3.01 o 
   6   6   5       32.39       26.77      4.07 o 
   7   6   5       21.88       27.86      4.10 o 
   8   6   5        8.09        4.36      2.67 o 
   9   6   5       10.16        6.75      2.90 o 
   0   7   5      104.54      115.62      8.02 o 
   1   7   5       49.27       59.72      3.43 o 
   2   7   5       45.38       58.47      3.60 o 
   3   7   5       70.04       70.29      2.88 o 
   4   7   5       74.50       74.28      3.79 o 
   5   7   5       57.79       56.93      3.29 o 
   6   7   5       19.96       23.00      3.69 o 
   7   7   5        6.81       10.70      3.88 o 
   8   7   5       46.11       43.29      6.17 o 
   0   8   5        0.15        0.00      4.02 o 
   1   8   5      541.65      581.22     13.49 o 
   2   8   5        1.53        5.74      2.02 o 
   3   8   5      309.41      286.33     12.70 o 
   4   8   5        2.98        4.69      1.99 o 
   5   8   5        3.50        5.27      4.05 o 
   6   8   5        1.55        3.12      3.69 o 
   7   8   5        1.24        2.91      1.90 o 
   8   8   5        0.35        0.00      6.24 o 
   0   9   5       14.86        6.89      2.62 o 
   1   9   5       33.60       32.42      2.66 o 
   2   9   5       21.27       23.06      3.76 o 
   3   9   5       31.64       31.87      4.22 o 
   4   9   5       18.92       20.35      3.60 o 
   5   9   5       11.46        6.94      4.36 o 
   6   9   5        9.40       14.63      2.19 o 
   7   9   5        0.33        3.96      2.94 o 
   0  10   5        6.42        5.20      2.46 o 
   1  10   5       12.27       11.26      3.14 o 
   2  10   5       20.30       16.21      3.07 o 
   3  10   5        5.22        1.87      2.25 o 
   4  10   5        1.82        4.15      3.44 o 
   5  10   5        6.75        9.94      2.07 o 
   6  10   5        1.55        8.61      3.36 o 
   0  11   5        0.16        0.00      5.82 o 
   1  11   5        8.38        6.20      3.10 o 
   2  11   5       11.06       14.13      3.31 o 
   3  11   5       11.86       13.29      2.72 o 
   4  11   5        4.36       10.65      3.51 o 
   0  12   5        3.02        4.50      3.18 o 
   1  12   5        4.01        5.44      2.57 o 
   2  12   5        4.24        9.30      3.00 o 
   0   0   6    18329.38    15869.96    217.87 o 
   1   0   6       72.25       70.25      4.04 o 
   2   0   6       89.03       96.25      5.70 o 
   3   0   6      143.62      162.24      7.18 o 
   4   0   6      288.54      272.74     12.81 o 
   5   0   6       32.89       31.77      3.28 o 
   6   0   6       23.20       33.67      5.55 o 
   7   0   6        4.99        9.97      3.32 o 
   8   0   6       14.48       10.84      3.66 o 
   9   0   6        0.14        0.00      2.02 o 
  10   0   6        0.00        0.00      4.46 o 
   0   1   6     2589.08     2414.55     21.84 o 
   1   1   6     5595.38     5187.50     30.72 o 
   2   1   6      981.74      931.51     13.92 o 
   3   1   6     4843.58     5027.28     28.88 o 
   4   1   6      328.78      359.14      4.18 o 
   5   1   6      504.87      520.71     12.82 o 
   6   1   6        3.37        4.57      2.03 o 
   7   1   6       84.62       75.62      3.09 o 
   8   1   6        0.67        1.13      2.29 o 
   9   1   6       12.10        8.67      2.25 o 
  10   1   6        1.31        4.21      2.81 o 
   0   2   6     4964.05     4331.43     56.69 o 
   1   2   6     1022.55      894.06     12.33 o 
   2   2   6     1889.87     1711.88     11.31 o 
   3   2   6      434.16      433.21      7.47 o 
   4   2   6      723.14      748.47      7.18 o 
   5   2   6        7.87        6.86      2.14 o 
   6   2   6       47.87       30.66      3.62 o 
   7   2   6        4.11        3.95      2.39 o 
   8   2   6      165.58      174.46     14.54 o 
   9   2   6        0.85        4.70      2.15 o 
  10   2   6       11.16        7.01      2.66 o 
   0   3   6      216.33      210.95      7.58 o 
   1   3   6      634.06      592.66      8.48 o 
   2   3   6      410.02      369.72      5.78 o 
   3   3   6      358.43      374.34      4.83 o 
   4   3   6      308.43      302.13      8.56 o 
   5   3   6      129.95      132.72      4.97 o 
   6   3   6       27.30       22.11      3.19 o 
   7   3   6       69.67       61.66      4.60 o 
   8   3   6        6.20        6.25      2.20 o 
   9   3   6       16.41       14.66      2.99 o 
  10   3   6        0.08        0.00      3.89 o 
   0   4   6     7509.39     8401.27    123.68 o 
   1   4   6      753.33      820.36      7.17 o 
   2   4   6      183.81      227.95      9.11 o 
   3   4   6      246.49      273.07      7.11 o 
   4   4   6        6.32        3.69      2.24 o 
   5   4   6       24.26       24.29      3.44 o 
   6   4   6      232.94      236.96      7.91 o 
   7   4   6       17.17       16.60      2.88 o 
   8   4   6       23.51       22.63      3.68 o 
   9   4   6        7.53        4.87      5.24 o 
  10   4   6        5.16        4.46      4.23 o 
   0   5   6      624.07      639.76      8.19 o 
   1   5   6       19.83       25.56      1.49 o 
   2   5   6      536.80      578.15     13.71 o 
   3   5   6       40.63       35.35      2.67 o 
   4   5   6       50.09       46.99      4.94 o 
   5   5   6       12.40       12.05      2.35 o 
   6   5   6       21.07       18.35      2.73 o 
   7   5   6      100.84      105.45      9.65 o 
   8   5   6        5.19        2.82      3.08 o 
   9   5   6       33.29       43.85      3.05 o 
   0   6   6       52.21       61.12      6.60 o 
   1   6   6       69.60       91.19      5.34 o 
   2   6   6      123.13      135.71      4.72 o 
   3   6   6      113.05      127.18      4.14 o 
   4   6   6       42.67       38.61      4.20 o 
   5   6   6       11.93        9.14      2.46 o 
   6   6   6        8.67        5.62      4.43 o 
   7   6   6        2.06        0.00      2.76 o 
   8   6   6       24.72       27.33      4.72 o 
   9   6   6        1.31        0.00      4.43 o 
   0   7   6      173.27      176.76      9.79 o 
   1   7   6       62.17       60.77      4.08 o 
   2   7   6      235.95      229.89      8.32 o 
   3   7   6       53.73       49.29      3.75 o 
   4   7   6      119.82      127.21      6.39 o 
   5   7   6        0.89        3.02      2.50 o 
   6   7   6       14.65       16.40      3.57 o 
   7   7   6        6.57        1.77      2.01 o 
   8   7   6        2.63       15.06      3.52 o 
   0   8   6        3.64        7.09      3.72 o 
   1   8   6      298.76      303.96     12.40 o 
   2   8   6       39.27       42.88      3.05 o 
   3   8   6      288.52      285.89     12.85 o 
   4   8   6       22.44       23.18      3.98 o 
   5   8   6       54.71       50.92      5.59 o 
   6   8   6       55.63       61.93      6.05 o 
   7   8   6        7.09       10.50      3.05 o 
   8   8   6        4.74        4.30      3.92 o 
   0   9   6       32.98       32.45      4.80 o 
   1   9   6      181.34      172.72     11.76 o 
   2   9   6       76.15       71.64      5.27 o 
   3   9   6      167.09      147.00     13.60 o 
   4   9   6       70.55       70.78      7.99 o 
   5   9   6        1.18        0.00      2.33 o 
   6   9   6       10.80        3.61      2.36 o 
   7   9   6        0.43        0.69      3.74 o 
   0  10   6       13.53       16.94      4.34 o 
   1  10   6       20.21       15.60      3.22 o 
   2  10   6        4.47        6.86      2.29 o 
   3  10   6       23.00       20.57      4.04 o 
   4  10   6        8.92        8.21      2.51 o 
   5  10   6        4.15        0.00      3.33 o 
   6  10   6        3.10        6.79      4.03 o 
   0  11   6        0.14        7.67      3.95 o 
   1  11   6       13.30       10.63      2.44 o 
   2  11   6        5.86       14.04     11.76 o 
   3  11   6        2.13        9.13      3.06 o 
   4  11   6        3.61        9.09      2.94 o 
   0  12   6       20.79       33.44      9.80 o 
   1  12   6        2.19        4.06      2.31 o 
   2  12   6        5.93        5.52      2.66 o 
   1   0   7     2144.95     1918.38     17.44 o 
   2   0   7     5177.16     4850.00     42.79 o 
   3   0   7     3008.77     3139.48     26.05 o 
   4   0   7     1741.08     1771.12     19.97 o 
   5   0   7       10.99        6.75      2.64 o 
   6   0   7      121.35      120.67      6.33 o 
   7   0   7        1.61        3.67      6.27 o 
   8   0   7        9.96        2.12      2.98 o 
   9   0   7       12.21       10.94      4.43 o 
  10   0   7        6.11       13.38      4.94 o 
   0   1   7     1085.90      864.76     16.53 o 
   1   1   7     1556.22     1714.34     11.31 o 
   2   1   7      246.19      250.75      4.11 o 
   3   1   7     1193.13     1153.08      7.58 o 
   4   1   7      543.65      513.76      4.99 o 
   5   1   7      283.03      301.43      8.23 o 
   6   1   7       84.19       93.41      4.40 o 
   7   1   7       24.20       29.81      3.59 o 
   8   1   7       10.65        6.31      1.89 o 
   9   1   7       24.59       16.63      4.89 o 
  10   1   7        5.32        6.95      3.13 o 
   0   2   7      158.79      153.63      7.34 o 
   1   2   7      987.77      968.13     13.78 o 
   2   2   7      211.76      200.65      5.80 o 
   3   2   7      458.69      473.37      6.40 o 
   4   2   7      233.97      219.64      9.87 o 
   5   2   7      104.71       98.83      4.63 o 
   6   2   7        9.68        8.85      2.21 o 
   7   2   7       92.26      106.65      5.37 o 
   8   2   7        3.98        2.27      1.81 o 
   9   2   7       13.69        8.73      3.37 o 
  10   2   7        1.42        4.21      4.05 o 
   0   3   7      197.52      211.55      6.59 o 
   1   3   7        7.71        6.46      1.17 o 
   2   3   7      444.57      462.23      4.64 o 
   3   3   7       72.52       69.56      3.33 o 
   4   3   7      294.04      271.35      8.11 o 
   5   3   7        5.69        6.73      1.61 o 
   6   3   7      147.03      133.35      5.84 o 
   7   3   7        2.24        2.86      1.88 o 
   8   3   7      126.01      129.80     11.94 o 
   9   3   7        2.03        2.18      2.16 o 
  10   3   7        9.58        7.64      2.80 o 
   0   4   7      288.81      322.11     11.02 o 
   1   4   7      258.20      270.29      5.48 o 
   2   4   7      136.08      139.14      5.12 o 
   3   4   7       79.05       73.18      6.06 o 
   4   4   7       76.64       75.19      5.86 o 
   5   4   7       10.04       10.79      2.90 o 
   6   4   7       20.16       25.66      4.09 o 
   7   4   7      136.41      127.77      9.73 o 
   8   4   7        7.90       10.32      2.97 o 
   9   4   7       52.48       42.42      7.37 o 
  10   4   7        0.24        1.91      3.68 o 
   0   5   7     1055.24     1210.24     16.97 o 
   1   5   7       48.18       46.87      2.15 o 
   2   5   7      236.91      286.78      7.47 o 
   3   5   7       19.37       19.57      1.82 o 
   4   5   7       19.99       18.01      4.17 o 
   5   5   7       79.19       78.05      3.61 o 
   6   5   7       32.73       35.46      4.16 o 
   7   5   7       68.23       65.59      6.56 o 
   8   5   7        7.62        7.25      2.58 o 
   9   5   7       15.14       16.97      3.15 o 
   0   6   7       15.11       20.31      2.95 o 
   1   6   7      113.95      103.65      3.82 o 
   2   6   7       92.56       97.73      3.43 o 
   3   6   7       21.35       17.09      2.73 o 
   4   6   7       85.70       75.52      3.56 o 
   5   6   7       14.53       13.72      3.16 o 
   6   6   7       79.55       69.85      5.78 o 
   7   6   7       14.61       15.90      3.03 o 
   8   6   7        0.78        1.09      3.88 o 
   9   6   7        7.49        1.91      3.03 o 
   0   7   7      222.06      210.09      9.50 o 
   1   7   7      111.46      132.15      5.18 o 
   2   7   7       14.30       12.02      1.92 o 
   3   7   7      244.28      271.82      7.75 o 
   4   7   7       23.69       16.94      3.98 o 
   5   7   7      230.08      204.03     21.44 o 
   6   7   7        1.29        9.07      2.67 o 
   7   7   7        8.20        4.92      3.76 o 
   8   7   7       24.87       25.50      5.04 o 
   0   8   7        2.09        3.23      3.31 o 
   1   8   7       20.83       28.40      3.90 o 
   2   8   7      256.99      259.66     11.00 o 
   3   8   7       95.84       87.45      4.27 o 
   4   8   7      115.19      114.95      9.04 o 
   5   8   7       21.29       20.32      3.46 o 
   6   8   7       30.35       36.99      6.57 o 
   7   8   7        0.58        0.00      3.60 o 
   8   8   7        2.66        1.62      3.77 o 
   0   9   7        2.28        0.00      5.58 o 
   1   9   7        2.06        2.97      3.04 o 
   2   9   7       11.97       11.49      2.62 o 
   3   9   7        2.20        4.24      1.94 o 
   4   9   7       44.98       42.79      6.41 o 
   5   9   7       11.77        7.37      2.49 o 
   6   9   7        6.54        6.49      3.18 o 
   7   9   7        2.18        0.00      3.72 o 
   0  10   7        3.65        9.13      3.51 o 
   1  10   7        4.65        0.45      2.56 o 
   2  10   7       15.56       16.75      4.07 o 
   3  10   7       14.43       11.48      3.31 o 
   4  10   7        0.33        0.00      2.49 o 
   5  10   7        6.47        6.47      3.30 o 
   6  10   7        4.94        3.83      5.96 o 
   0  11   7       10.72        7.34      2.58 o 
   1  11   7       15.43       13.37      3.61 o 
   2  11   7       14.90       11.39      3.68 o 
   3  11   7        3.22        0.00      5.53 o 
   4  11   7        5.22        3.46      4.14 o 
   0  12   7        2.66        0.00      5.71 o 
   1  12   7        6.97        7.43      2.60 o 
   0   0   8      219.62      260.44      8.89 o 
   1   0   8      622.19      398.07      8.90 o 
   2   0   8      626.48      559.40     12.56 o 
   3   0   8     2565.00     2533.60     21.38 o 
   4   0   8     2434.00     2581.92     28.63 o 
   5   0   8      325.63      310.78     10.69 o 
   6   0   8       11.39       13.53      3.07 o 
   7   0   8       26.37       36.75      6.23 o 
   8   0   8       10.03        5.01      3.51 o 
   9   0   8       31.42       25.79      6.02 o 
  10   0   8        3.31        8.25      3.39 o 
   0   1   8     5224.23     5033.72     40.58 o 
   1   1   8      175.14      145.19      4.84 o 
   2   1   8     1499.36     1481.35      9.15 o 
   3   1   8     1142.54     1215.21     10.16 o 
   4   1   8     1812.85     1908.25     15.10 o 
   5   1   8      117.27      126.55      5.01 o 
   6   1   8       37.20       34.61      3.84 o 
   7   1   8       31.04       38.62      3.45 o 
   8   1   8       33.95       38.29      4.58 o 
   9   1   8       15.38       10.18      2.64 o 
  10   1   8       12.72       10.68      3.27 o 
   0   2   8      448.38      403.73      9.26 o 
   1   2   8      159.00      142.56      4.36 o 
   2   2   8      168.93      180.00      5.44 o 
   3   2   8      199.01      223.66      9.95 o 
   4   2   8      136.18      159.43      7.30 o 
   5   2   8      173.21      199.38      7.65 o 
   6   2   8      207.82      211.80      9.54 o 
   7   2   8       30.94       34.04      3.75 o 
   8   2   8        8.29        6.32      2.98 o 
   9   2   8        1.59        0.19      2.50 o 
  10   2   8        4.37        8.59      3.52 o 
   0   3   8     1353.31     1337.46     16.36 o 
   1   3   8      285.68      278.66      5.18 o 
   2   3   8       55.17       49.88      2.34 o 
   3   3   8      153.52      143.56      6.53 o 
   4   3   8      408.29      434.04     13.15 o 
   5   3   8      381.98      383.89     11.33 o 
   6   3   8      123.83      127.83      5.23 o 
   7   3   8       58.18       57.91      3.48 o 
   8   3   8       92.22       88.44      9.38 o 
   9   3   8        8.90       10.54      2.44 o 
  10   3   8        0.08        1.96      3.42 o 
   0   4   8      350.22      354.65      7.09 o 
   1   4   8     5402.27     6245.75     49.02 o 
   2   4   8       45.98       49.34      2.34 o 
   3   4   8      137.13      158.18      6.34 o 
   4   4   8      140.67      126.60      5.35 o 
   5   4   8      212.58      219.69      8.84 o 
   6   4   8       65.00       65.51      3.65 o 
   7   4   8      109.11      104.63      7.76 o 
   8   4   8       14.88       14.71      3.67 o 
   9   4   8        2.87        0.00      3.59 o 
  10   4   8        6.02        3.37      3.11 o 
   0   5   8      326.86      360.07     13.44 o 
   1   5   8      141.27      169.43      5.42 o 
   2   5   8      176.13      176.87      5.44 o 
   3   5   8       96.40      102.08      4.68 o 
   4   5   8      189.59      217.48      9.09 o 
   5   5   8       30.60       35.00      4.31 o 
   6   5   8       33.28       25.28      3.33 o 
   7   5   8       13.32       16.29      3.45 o 
   8   5   8       15.83       13.50      3.54 o 
   9   5   8        7.91        8.57      2.28 o 
   0   6   8       72.14       83.07      5.08 o 
   1   6   8      107.95      106.76      3.66 o 
   2   6   8      108.40      113.07      3.87 o 
   3   6   8       76.42       77.74      3.44 o 
   4   6   8       68.55       75.78      3.40 o 
   5   6   8       60.92       58.03      3.53 o 
   6   6   8       42.92       44.07      4.01 o 
   7   6   8        5.73        6.87      2.53 o 
   8   6   8        8.76       13.04      4.32 o 
   9   6   8       13.49        9.38      4.10 o 
   0   7   8       74.24       63.69      6.71 o 
   1   7   8        8.23        3.95      1.82 o 
   2   7   8      147.83      162.76      4.68 o 
   3   7   8        0.49        3.44      4.94 o 
   4   7   8       94.64       86.15      4.90 o 
   5   7   8       24.58       23.00      3.98 o 
   6   7   8        0.56        5.01      2.36 o 
   7   7   8        4.15        3.92      3.00 o 
   8   7   8        6.10       11.58      3.38 o 
   0   8   8        8.76        9.82      3.17 o 
   1   8   8       20.58       21.74      3.12 o 
   2   8   8      125.11      123.85      5.83 o 
   3   8   8      160.15      161.60      7.85 o 
   4   8   8       53.53       51.29      5.52 o 
   5   8   8       88.66       99.64     11.71 o 
   6   8   8       30.14       25.52      4.84 o 
   7   8   8        2.41        0.64      3.97 o 
   0   9   8        9.87        4.63      3.16 o 
   1   9   8       32.88       35.36      4.37 o 
   2   9   8       81.96       72.61      6.53 o 
   3   9   8        6.26        6.72      1.99 o 
   4   9   8       16.90       11.31      3.06 o 
   5   9   8        1.97        0.00      5.66 o 
   6   9   8        2.15        6.89      3.54 o 
   7   9   8        0.08        1.60      2.85 o 
   0  10   8        3.76        8.91      3.49 o 
   1  10   8        1.86        2.28      2.98 o 
   2  10   8        4.16        6.14      2.28 o 
   3  10   8        2.76        0.00      4.05 o 
   4  10   8        3.25        3.47      2.00 o 
   5  10   8        2.53        1.07      2.75 o 
   6  10   8        5.32        9.14      3.62 o 
   0  11   8       12.11       10.59      5.38 o 
   1  11   8       14.49       15.84      2.05 o 
   2  11   8        3.91        3.61      1.99 o 
   3  11   8        1.42        1.28      2.77 o 
   4  11   8        6.27        7.80      3.91 o 
   0  12   8        6.08        5.78      4.33 o 
   1  12   8        4.00        7.57      2.98 o 
   1   0   9      416.72      397.21      8.43 o 
   2   0   9      917.15      856.64     17.07 o 
   3   0   9      172.29      180.06      9.93 o 
   4   0   9      224.14      290.84     16.17 o 
   5   0   9        2.35        4.47      1.72 o 
   6   0   9        0.05        1.86      2.10 o 
   7   0   9        7.68        3.31      3.86 o 
   8   0   9        1.13        0.00      1.94 o 
   9   0   9       10.78       14.23      2.88 o 
  10   0   9       11.10        0.24      6.44 o 
   0   1   9       38.10       33.82      2.56 o 
   1   1   9      649.01      608.45      9.51 o 
   2   1   9      238.59      233.39      3.67 o 
   3   1   9      765.98      721.58      6.84 o 
   4   1   9      367.61      387.11      4.43 o 
   5   1   9      192.29      203.42      6.40 o 
   6   1   9        7.57       10.14      1.47 o 
   7   1   9       66.78       68.60      3.56 o 
   8   1   9        2.31        6.01      2.16 o 
   9   1   9       16.39       18.82      4.07 o 
  10   1   9        2.48        4.32      2.53 o 
   0   2   9     1407.69     1358.60     15.76 o 
   1   2   9       63.87       63.19      2.62 o 
   2   2   9      707.95      735.11     10.43 o 
   3   2   9       36.22       39.77      2.26 o 
   4   2   9      612.06      652.65     15.80 o 
   5   2   9       10.61       15.36      2.39 o 
   6   2   9      163.39      181.33      6.60 o 
   7   2   9        5.12        7.45      2.14 o 
   8   2   9        4.47        2.67      2.01 o 
   9   2   9        0.06        2.74      2.77 o 
  10   2   9        0.26        5.23      2.70 o 
   0   3   9       22.40       21.69      2.42 o 
   1   3   9     1332.47     1515.57     13.85 o 
   2   3   9      169.38      172.71      7.08 o 
   3   3   9      691.47      732.44      7.32 o 
   4   3   9       10.11       15.57      1.72 o 
   5   3   9      640.61      699.02     26.12 o 
   6   3   9       30.40       30.62      4.31 o 
   7   3   9       98.38       93.64      4.98 o 
   8   3   9        3.48        1.06      2.89 o 
   9   3   9        9.72        9.10      3.12 o 
  10   3   9        0.65        1.23      2.55 o 
   0   4   9      877.88     1100.27     16.80 o 
   1   4   9      580.60      656.40      6.71 o 
   2   4   9      184.12      230.76      8.53 o 
   3   4   9      199.26      185.44      6.71 o 
   4   4   9      108.91      120.88      5.67 o 
   5   4   9      238.41      258.30     10.03 o 
   6   4   9       50.20       50.40      3.40 o 
   7   4   9       58.17       49.93      4.20 o 
   8   4   9        4.05        7.15      2.44 o 
   9   4   9        0.97        9.00      1.89 o 
   0   5   9       15.67       18.39      4.30 o 
   1   5   9      356.30      414.31     10.43 o 
   2   5   9       60.39       52.64      3.92 o 
   3   5   9        7.97        8.48      1.31 o 
   4   5   9       68.63       69.07      3.86 o 
   5   5   9      265.57      273.51      9.50 o 
   6   5   9       69.44       70.95      3.95 o 
   7   5   9       70.30       69.58      6.90 o 
   8   5   9       14.29       15.72      3.57 o 
   9   5   9        0.88        0.00      3.00 o 
   0   6   9        5.68        6.03      3.41 o 
   1   6   9       18.01       15.58      2.13 o 
   2   6   9      103.51      100.23      3.60 o 
   3   6   9       81.83       75.76      3.27 o 
   4   6   9       15.93       16.19      2.98 o 
   5   6   9      105.27      104.39      5.58 o 
   6   6   9       23.34       21.64      4.35 o 
   7   6   9        4.91        9.45      2.97 o 
   8   6   9        8.72        9.00      7.04 o 
   9   6   9        3.51        5.53      3.09 o 
   0   7   9        3.25        3.10      3.74 o 
   1   7   9      185.48      198.79      7.07 o 
   2   7   9       99.32       97.00      3.58 o 
   3   7   9       50.65       53.58      3.33 o 
   4   7   9      122.89      120.32      6.09 o 
   5   7   9       35.07       37.92      4.96 o 
   6   7   9       24.19       17.57      3.48 o 
   7   7   9        0.07        1.73      3.27 o 
   8   7   9        1.48        1.35      3.05 o 
   0   8   9        2.65        6.15      2.89 o 
   1   8   9      122.18      112.75      5.44 o 
   2   8   9      139.22      124.34      6.33 o 
   3   8   9       41.91       37.90      4.07 o 
   4   8   9       30.47       22.93      4.30 o 
   5   8   9        6.02        5.67      2.67 o 
   6   8   9        4.38        3.51      2.53 o 
   7   8   9        7.06       11.68      7.07 o 
   0   9   9        5.98        9.39      3.39 o 
   1   9   9      127.74      115.29     10.96 o 
   2   9   9       17.85       21.73      3.77 o 
   3   9   9        8.84       10.73      3.34 o 
   4   9   9        2.68        0.00      3.16 o 
   5   9   9       14.82       10.16      3.61 o 
   6   9   9        4.75        6.08      3.15 o 
   0  10   9       18.47       18.51      5.17 o 
   1  10   9       24.53       27.60      4.43 o 
   2  10   9       18.74       17.41      4.45 o 
   3  10   9        4.93        6.55      3.10 o 
   4  10   9        1.09        2.53      3.22 o 
   5  10   9        0.28       10.10      4.21 o 
   0  11   9        0.76       10.11      3.54 o 
   1  11   9        2.88        3.22      2.47 o 
   2  11   9        0.50        0.00      2.46 o 
   3  11   9        0.03        5.12      3.27 o 
   4  11   9        0.50        0.00      4.95 o 
   0  12   9        4.63       11.42      4.45 o 
   0   0  10     3434.44     3634.27     42.03 o 
   1   0  10     1179.74     1445.46     12.69 o 
   2   0  10      801.20      809.78     16.11 o 
   3   0  10      153.29      129.96      7.30 o 
   4   0  10      445.88      484.16     16.75 o 
   5   0  10        0.83        7.44      3.00 o 
   6   0  10       10.69        6.49      3.66 o 
   7   0  10       14.71        7.52      3.13 o 
   8   0  10        6.01        2.46      4.10 o 
   9   0  10        0.11        0.00      3.87 o 
  10   0  10        0.44        0.00      5.64 o 
   0   1  10      393.89      431.72      8.95 o 
   1   1  10      236.32      272.41      4.77 o 
   2   1  10      270.98      310.48      5.17 o 
   3   1  10       21.91       20.00      1.30 o 
   4   1  10      211.45      188.37      6.61 o 
   5   1  10       52.65       52.36      5.76 o 
   6   1  10      112.11      110.82      4.61 o 
   7   1  10       48.32       51.86      3.62 o 
   8   1  10        2.94        1.55      2.21 o 
   9   1  10        5.06        0.00      2.53 o 
  10   1  10        2.95        2.13      3.91 o 
   0   2  10     1196.68     1193.73     11.96 o 
   1   2  10      520.08      520.58      7.52 o 
   2   2  10      333.15      338.11      4.79 o 
   3   2  10      338.81      340.95      4.41 o 
   4   2  10       68.67       73.59      5.81 o 
   5   2  10      240.09      237.39      9.32 o 
   6   2  10        8.13        6.91      2.46 o 
   7   2  10        3.64        2.26      2.64 o 
   8   2  10        4.84        8.00      2.84 o 
   9   2  10        3.92        3.40      2.23 o 
  10   2  10        1.46        0.00      2.57 o 
   0   3  10     3403.28     3737.15     44.16 o 
   1   3  10     3947.54     4394.87     34.48 o 
   2   3  10      888.72      904.37      8.20 o 
   3   3  10      261.02      273.42      9.12 o 
   4   3  10       49.12       51.02      6.14 o 
   5   3  10       58.08       61.35      4.09 o 
   6   3  10       57.56       66.27      3.82 o 
   7   3  10       16.46       11.26      2.90 o 
   8   3  10        2.02        0.00      1.95 o 
   9   3  10        1.57        0.12      1.88 o 
  10   3  10        2.67        0.73      5.32 o 
   0   4  10     1225.06     1295.44     18.32 o 
   1   4  10       40.52       41.54      2.35 o 
   2   4  10       68.87       57.67      3.99 o 
   3   4  10       76.71       65.11      5.00 o 
   4   4  10       30.56       29.45      3.86 o 
   5   4  10      296.63      318.74     11.63 o 
   6   4  10      227.46      251.74     11.69 o 
   7   4  10      158.86      157.14     15.02 o 
   8   4  10       39.42       33.92      4.74 o 
   9   4  10        1.28        9.52      3.42 o 
   0   5  10       84.27      103.23      8.60 o 
   1   5  10       33.30       33.21      2.55 o 
   2   5  10      458.37      511.44     13.95 o 
   3   5  10       28.56       34.95      4.23 o 
   4   5  10       38.59       44.14      4.66 o 
   5   5  10      146.01      150.51      8.51 o 
   6   5  10      134.57      149.95     11.66 o 
   7   5  10       39.42       32.19      5.48 o 
   8   5  10        5.76        7.11      2.85 o 
   9   5  10        9.09        7.79      3.86 o 
   0   6  10      341.82      356.93     13.97 o 
   1   6  10      122.72      136.10      5.00 o 
   2   6  10        2.30        3.68      3.58 o 
   3   6  10       77.46       73.37      3.78 o 
   4   6  10      229.11      238.28     11.87 o 
   5   6  10       66.28       67.81      3.89 o 
   6   6  10       61.29       61.43      6.81 o 
   7   6  10        7.21       11.50      2.90 o 
   8   6  10        9.21        7.97      3.03 o 
   9   6  10        1.81        3.11      3.66 o 
   0   7  10        2.18        3.78      2.87 o 
   1   7  10        9.44        8.39      2.08 o 
   2   7  10       45.04       52.56      4.01 o 
   3   7  10      138.25      143.36      7.34 o 
   4   7  10       31.93       37.06      4.57 o 
   5   7  10       69.53       70.83      7.29 o 
   6   7  10        6.96        3.52      2.81 o 
   7   7  10        7.48        7.68      2.37 o 
   8   7  10        1.51        3.36      3.33 o 
   0   8  10        3.35        9.57      3.47 o 
   1   8  10       13.33       14.15      3.15 o 
   2   8  10       34.25       34.79      3.08 o 
   3   8  10       11.28        9.27      3.16 o 
   4   8  10      108.03      106.52     11.39 o 
   5   8  10        7.51       11.13      3.37 o 
   6   8  10        5.88        9.68      2.42 o 
   7   8  10        2.51        5.55      3.33 o 
   0   9  10        1.61        0.00      3.78 o 
   1   9  10       24.69       23.38      5.04 o 
   2   9  10       11.91        8.05      2.85 o 
   3   9  10       43.62       44.48      6.49 o 
   4   9  10       17.24       18.79      3.68 o 
   5   9  10        9.41        3.45      2.25 o 
   6   9  10        8.68        6.92      3.40 o 
   0  10  10       20.82       13.99      4.30 o 
   1  10  10        1.31        8.54      2.64 o 
   2  10  10       16.63       13.67      3.64 o 
   3  10  10        7.35        5.67      3.54 o 
   4  10  10       22.33       19.78      5.38 o 
   5  10  10        3.21        0.45      5.55 o 
   0  11  10       24.07       37.22      3.49 o 
   1  11  10       11.13       12.96      1.65 o 
   2  11  10        6.85       11.21      3.37 o 
   3  11  10        6.35        3.01      3.14 o 
   1   0  11       96.34       94.88      5.35 o 
   2   0  11     1027.42     1147.57     14.87 o 
   3   0  11      353.49      441.05      7.76 o 
   4   0  11       14.61       10.72      1.96 o 
   5   0  11      143.68      165.53      9.02 o 
   6   0  11        5.72       11.84      2.32 o 
   7   0  11        7.64        5.52      1.50 o 
   8   0  11        0.04        3.88      3.28 o 
   9   0  11       10.39       12.31      4.27 o 
  10   0  11        1.70        0.66      5.10 o 
   0   1  11     1586.14     1615.12     15.50 o 
   1   1  11      320.81      301.47      5.41 o 
   2   1  11     1334.37     1396.40     11.24 o 
   3   1  11      588.48      612.64      5.94 o 
   4   1  11      327.16      345.84      8.64 o 
   5   1  11      146.27      150.79      5.82 o 
   6   1  11        8.21        8.27      2.10 o 
   7   1  11        6.38        7.05      3.08 o 
   8   1  11       17.49       21.44      3.70 o 
   9   1  11        0.98        0.16      3.07 o 
  10   1  11        0.69        4.36      2.62 o 
   0   2  11       62.36       54.59      4.07 o 
   1   2  11       71.99       71.07      3.06 o 
   2   2  11       54.68       44.81      2.14 o 
   3   2  11       24.70       21.17      1.90 o 
   4   2  11      283.54      321.05      8.52 o 
   5   2  11       17.47       16.47      2.27 o 
   6   2  11       55.80       57.35      3.68 o 
   7   2  11        4.08        1.03      3.38 o 
   8   2  11       20.19       23.31      4.45 o 
   9   2  11       15.32       16.91      3.23 o 
  10   2  11        0.71        0.92      2.58 o 
   0   3  11      303.01      340.44     53.38 o 
   1   3  11       38.72       46.90      2.39 o 
   2   3  11       42.18       51.57      2.47 o 
   3   3  11       59.08       64.95      4.84 o 
   4   3  11      233.80      244.76      9.13 o 
   5   3  11      102.36      103.66      4.86 o 
   6   3  11      279.41      302.51     13.82 o 
   7   3  11       75.09       78.03      6.27 o 
   8   3  11        1.00        4.29      2.42 o 
   9   3  11        2.07        3.17      1.92 o 
  10   3  11        6.06       10.12      2.91 o 
   0   4  11       69.17       73.07      7.22 o 
   1   4  11      276.25      306.19     10.06 o 
   2   4  11       25.04       27.60      2.31 o 
   3   4  11      628.55      635.10     15.32 o 
   4   4  11       55.24       56.62      4.93 o 
   5   4  11       30.92       32.43      3.73 o 
   6   4  11      141.64      131.97      7.22 o 
   7   4  11       34.10       37.96      4.76 o 
   8   4  11        4.28       12.65      3.39 o 
   9   4  11        7.01        8.68      2.52 o 
   0   5  11       92.78       92.28      7.59 o 
   1   5  11       98.92       98.59      5.08 o 
   2   5  11       56.41       44.84      4.93 o 
   3   5  11      184.15      165.86      6.59 o 
   4   5  11      170.01      165.34      6.38 o 
   5   5  11        3.76        6.66      1.67 o 
   6   5  11      135.81      152.98     13.01 o 
   7   5  11       13.67       14.37      3.37 o 
   8   5  11        9.09        7.25      2.34 o 
   9   5  11        1.87        3.80      2.31 o 
   0   6  11       88.38      112.32      6.90 o 
   1   6  11      117.14      109.48      4.14 o 
   2   6  11       40.52       58.24      4.19 o 
   3   6  11      184.87      182.11      7.56 o 
   4   6  11       11.84        7.75      2.90 o 
   5   6  11       78.04       79.83      6.40 o 
   6   6  11       45.49       52.02      5.15 o 
   7   6  11        6.09        1.15      3.65 o 
   8   6  11        3.11        4.44      2.77 o 
   0   7  11       11.01       17.05      3.76 o 
   1   7  11       25.54       42.13      4.21 o 
   2   7  11        8.28        2.41      2.26 o 
   3   7  11        8.43        9.32      2.87 o 
   4   7  11      153.54      172.90     13.71 o 
   5   7  11       24.49       26.57      4.65 o 
   6   7  11        1.83        1.69      2.95 o 
   7   7  11        4.35       13.76      4.10 o 
   8   7  11        5.46        6.37      3.58 o 
   0   8  11        0.98        0.00      2.72 o 
   1   8  11       26.11       23.73      3.96 o 
   2   8  11        0.22        0.92      1.95 o 
   3   8  11       63.88       54.87      5.90 o 
   4   8  11        0.79        2.61      2.59 o 
   5   8  11        9.90        6.27      3.28 o 
   6   8  11        3.74        0.00      2.48 o 
   7   8  11        5.00        6.46      2.81 o 
   0   9  11       32.79       20.18      5.36 o 
   1   9  11        3.93        6.94      2.65 o 
   2   9  11        7.32        9.13      3.35 o 
   3   9  11        1.67        0.00      3.19 o 
   4   9  11       26.81       17.31      4.30 o 
   5   9  11        0.73        0.00      3.27 o 
   6   9  11        0.16        6.05      3.21 o 
   0  10  11        2.15        1.40      5.69 o 
   1  10  11       12.46        9.35      3.27 o 
   2  10  11        2.98        4.18      2.37 o 
   3  10  11       19.24       24.58      4.39 o 
   4  10  11        2.27        3.90      2.50 o 
   5  10  11        0.14        0.00      4.21 o 
   0  11  11       12.91       10.21      3.73 o 
   1  11  11        0.98        3.16      2.43 o 
   2  11  11        1.58        0.00      3.98 o 
   3  11  11        4.41        4.14      2.77 o 
   0   0  12     1560.24     1547.76     20.40 o 
   1   0  12      297.64      349.50      7.09 o 
   2   0  12     3685.53     3717.11     43.41 o 
   3   0  12      395.75      429.73      6.87 o 
   4   0  12       32.60       28.77      3.24 o 
   5   0  12      111.23      108.52      6.35 o 
   6   0  12       22.39       18.96      3.57 o 
   7   0  12        0.93        0.00      2.54 o 
   8   0  12       67.52       79.47     13.45 o 
   9   0  12        0.08        0.00      3.48 o 
  10   0  12        4.71        4.17      4.23 o 
   0   1  12        2.83        2.82      2.61 o 
   1   1  12      810.00      847.74      7.54 o 
   2   1  12      156.62      158.21      6.53 o 
   3   1  12      241.60      256.67      7.97 o 
   4   1  12       77.24       67.45      4.88 o 
   5   1  12      187.58      184.00      6.69 o 
   6   1  12       10.13       13.10      2.07 o 
   7   1  12       31.33       41.59      3.00 o 
   8   1  12        2.40        3.36      2.71 o 
   9   1  12       25.61       22.46      4.08 o 
  10   1  12        1.25        3.68      2.37 o 
   0   2  12       93.15       84.59      4.93 o 
   1   2  12       60.03       54.06      2.56 o 
   2   2  12       43.77       64.28      2.70 o 
   3   2  12        3.81        1.80      2.15 o 
   4   2  12       56.27       82.68      4.97 o 
   5   2  12       11.13       13.74      2.35 o 
   6   2  12       36.98       41.96      3.67 o 
   7   2  12        0.17        4.03      3.61 o 
   8   2  12       51.63       67.58      7.20 o 
   9   2  12        1.71        4.50      2.42 o 
  10   2  12        5.56       10.47      3.31 o 
   0   3  12      925.95     1038.02     15.03 o 
   1   3  12      894.35      933.21      9.71 o 
   2   3  12      117.87      120.54      4.70 o 
   3   3  12      335.58      320.14      8.56 o 
   4   3  12      168.91      163.23      7.55 o 
   5   3  12      127.13      103.35      4.87 o 
   6   3  12       40.89       49.75      3.81 o 
   7   3  12       27.13       18.83      3.92 o 
   8   3  12       16.64       16.01      4.17 o 
   9   3  12        3.60        6.63      2.33 o 
   0   4  12      347.93      333.58     14.42 o 
   1   4  12      123.43      112.27      4.42 o 
   2   4  12       10.38        6.66      1.13 o 
   3   4  12       48.25       41.01      4.52 o 
   4   4  12      115.27      114.92      5.48 o 
   5   4  12      152.74      146.44      7.14 o 
   6   4  12      330.89      383.84     18.10 o 
   7   4  12       72.53       73.53      6.90 o 
   8   4  12       13.61       11.29      2.79 o 
   9   4  12        4.60        6.53      2.38 o 
   0   5  12       67.58       81.82      6.06 o 
   1   5  12      112.71      109.88      4.49 o 
   2   5  12      317.46      338.31      9.25 o 
   3   5  12      303.95      296.65     12.82 o 
   4   5  12      243.78      245.30      8.50 o 
   5   5  12      109.85      103.95      6.42 o 
   6   5  12      104.35       91.10      7.92 o 
   7   5  12        2.10        4.98      3.40 o 
   8   5  12       11.09       13.33      3.11 o 
   9   5  12        5.70       10.43      3.49 o 
   0   6  12        2.44        1.99      2.72 o 
   1   6  12       25.09       20.90      3.08 o 
   2   6  12       17.04       12.68      2.04 o 
   3   6  12      153.60      161.31      9.79 o 
   4   6  12       73.57       75.07      4.49 o 
   5   6  12       34.25       29.74      3.67 o 
   6   6  12       22.97       26.09      4.59 o 
   7   6  12       13.13       10.08      3.36 o 
   8   6  12        3.19        6.74      5.32 o 
   0   7  12        1.47        7.33      2.64 o 
   1   7  12       13.37       15.49      3.17 o 
   2   7  12       53.63       58.35      4.32 o 
   3   7  12        5.68        5.16      2.96 o 
   4   7  12       54.99       57.70      5.08 o 
   5   7  12       39.78       34.31      4.50 o 
   6   7  12        7.20        4.26      2.68 o 
   7   7  12        6.83       10.57      3.09 o 
   8   7  12        3.52        7.54      3.07 o 
   0   8  12       63.49       49.50      4.24 o 
   1   8  12       25.98       18.96      3.67 o 
   2   8  12       21.05       16.66      3.17 o 
   3   8  12        4.37        0.39      4.33 o 
   4   8  12       69.19       71.33      8.05 o 
   5   8  12        1.05        5.37      3.84 o 
   6   8  12        6.27       12.69      3.38 o 
   7   8  12        3.52        4.24      4.58 o 
   0   9  12       20.34       24.46      5.05 o 
   1   9  12        3.58        4.27      2.62 o 
   2   9  12        4.39        3.91      2.42 o 
   3   9  12        1.88        4.47      3.21 o 
   4   9  12        4.42        0.00      3.79 o 
   5   9  12        0.70        0.67     10.20 o 
   6   9  12        1.72        4.19      3.34 o 
   0  10  12        7.04        2.82      5.94 o 
   1  10  12        8.46        2.17      3.70 o 
   2  10  12        4.39        5.54      4.09 o 
   3  10  12        3.91        4.24      2.83 o 
   4  10  12        0.27        2.23      4.57 o 
   5  10  12        0.17        0.00      3.96 o 
   0  11  12        2.83        4.07      3.62 o 
   1  11  12        3.30        7.85      2.93 o 
   2  11  12        5.28        6.04      2.77 o 
   3  11  12        3.43        0.00      4.92 o 
   1   0  13      194.92      199.99     11.32 o 
   2   0  13       29.86       29.54      2.07 o 
   3   0  13       10.62       11.94      2.50 o 
   4   0  13       51.32       55.04      7.80 o 
   5   0  13       10.78        9.77      2.25 o 
   6   0  13       40.39       47.03      3.84 o 
   7   0  13       34.26       35.62      7.74 o 
   8   0  13        8.39       12.95      4.62 o 
   9   0  13        0.19        0.00     67.44 o 
  10   0  13        0.36        3.57      3.32 o 
   0   1  13     1297.82     1369.94     17.06 o 
   1   1  13      301.60      269.35      3.99 o 
   2   1  13      981.05     1015.97     10.25 o 
   3   1  13      147.68      176.37      5.79 o 
   4   1  13       38.99       34.37      3.78 o 
   5   1  13       45.24       59.53      3.18 o 
   6   1  13       54.79       53.13      2.74 o 
   7   1  13        0.13        0.00      2.71 o 
   8   1  13       10.45        9.65      3.42 o 
   9   1  13        0.09       12.70      4.35 o 
  10   1  13        2.28        0.87      2.87 o 
   0   2  13      206.62      206.92     10.66 o 
   1   2  13     2571.55     2825.86     22.76 o 
   2   2  13      307.82      317.89      8.07 o 
   3   2  13       42.77       42.15      3.01 o 
   4   2  13       19.47       20.88      2.53 o 
   5   2  13       70.04       82.42      4.01 o 
   6   2  13       25.59       32.32      4.76 o 
   7   2  13       25.63       21.58      3.96 o 
   8   2  13        3.82        3.42      2.20 o 
   9   2  13       10.71       19.02      1.96 o 
   0   3  13        1.74        1.66      2.42 o 
   1   3  13      287.78      298.35      8.50 o 
   2   3  13      186.19      205.07      7.38 o 
   3   3  13      278.24      298.18     10.25 o 
   4   3  13        0.83        3.56      2.24 o 
   5   3  13      102.38      109.19      5.07 o 
   6   3  13      109.71      102.88      5.76 o 
   7   3  13        8.31        9.51      2.94 o 
   8   3  13        3.25        2.75      3.96 o 
   9   3  13        0.83        0.69      3.05 o 
   0   4  13       48.03       52.04      5.88 o 
   1   4  13       35.10       35.82      3.01 o 
   2   4  13      774.92      820.15     26.01 o 
   3   4  13      351.23      361.56      9.51 o 
   4   4  13      192.82      181.47      8.35 o 
   5   4  13       45.23       57.52      3.38 o 
   6   4  13        4.92        0.14      1.89 o 
   7   4  13        9.30       12.40      3.28 o 
   8   4  13       32.75       31.27      4.88 o 
   9   4  13        4.83        3.68      2.71 o 
   0   5  13       26.61       29.29      5.27 o 
   1   5  13      108.27       96.14      4.74 o 
   2   5  13       38.50       30.59      3.75 o 
   3   5  13      584.11      597.25     19.88 o 
   4   5  13      226.69      216.79     12.89 o 
   5   5  13      377.99      404.81     18.68 o 
   6   5  13       15.99       16.16      3.43 o 
   7   5  13       29.87       23.60      3.62 o 
   8   5  13        5.86        8.43      2.08 o 
   9   5  13        4.58        4.24      2.52 o 
   0   6  13        2.10        0.00      6.34 o 
   1   6  13       59.03       60.47      4.60 o 
   2   6  13       29.30       27.21      4.31 o 
   3   6  13       16.24       17.64      3.95 o 
   4   6  13      208.24      215.82     12.40 o 
   5   6  13        1.80        1.92      2.42 o 
   6   6  13       58.01       68.48      7.71 o 
   7   6  13        4.24        5.50      3.20 o 
   8   6  13        2.84        5.31      2.35 o 
   0   7  13       13.56        3.59      7.58 o 
   1   7  13       19.44       23.10      3.34 o 
   2   7  13       16.93       10.88      2.97 o 
   3   7  13        2.78        0.98      2.53 o 
   4   7  13       61.96       60.41      6.13 o 
   5   7  13        5.50        5.94      3.03 o 
   6   7  13        0.26        1.35      2.21 o 
   7   7  13       18.44       21.33      2.46 o 
   0   8  13        1.44        1.90      2.22 o 
   1   8  13       10.47       11.62      2.94 o 
   2   8  13       12.45        6.69      3.70 o 
   3   8  13       11.10        7.04      3.68 o 
   4   8  13        1.88        0.00      3.33 o 
   5   8  13        4.38        7.62      2.92 o 
   6   8  13       17.20       12.43      2.68 o 
   7   8  13        3.19       14.40      4.17 o 
   0   9  13        0.24        5.83      3.37 o 
   1   9  13        8.06        2.97      2.84 o 
   2   9  13        3.16        0.00      3.64 o 
   3   9  13       11.62       13.70      2.88 o 
   4   9  13        1.31        3.54      2.01 o 
   5   9  13        0.28        0.00      2.87 o 
   6   9  13        1.26        0.00      5.31 o 
   0  10  13        0.05        0.00      3.16 o 
   1  10  13        1.49        4.35      2.84 o 
   2  10  13        0.34        1.29      2.28 o 
   3  10  13        2.98       10.33      3.02 o 
   4  10  13        2.16        3.50      3.06 o 
   0  11  13       28.04       37.98     18.21 o 
   1  11  13        1.03        0.14      2.36 o 
   2  11  13        8.35       12.13      3.56 o 
   0   0  14      597.86      707.79     12.63 o 
   1   0  14       70.58       44.77      3.13 o 
   2   0  14       95.50      118.46      7.83 o 
   3   0  14       30.60       36.49      3.79 o 
   4   0  14      196.13      203.91     10.05 o 
   5   0  14       54.48       66.18      4.24 o 
   6   0  14        0.04        1.33      3.78 o 
   7   0  14       24.71       37.59      4.59 o 
   8   0  14       16.08       25.66      6.56 o 
   9   0  14        7.08       15.20      3.03 o 
   0   1  14      507.62      516.87     10.54 o 
   1   1  14       88.71       86.33      4.46 o 
   2   1  14       46.64       45.35      3.29 o 
   3   1  14       65.92       64.19      4.76 o 
   4   1  14       29.37       26.87      2.89 o 
   5   1  14       84.86       84.96      3.82 o 
   6   1  14       35.78       48.13      2.70 o 
   7   1  14       14.93       20.46      3.51 o 
   8   1  14       41.53       34.40      5.41 o 
   9   1  14        2.38        4.56      3.92 o 
   0   2  14      193.02      182.70      9.91 o 
   1   2  14       62.29       44.87      3.68 o 
   2   2  14       39.62       34.59      2.62 o 
   3   2  14      118.96      127.78      4.53 o 
   4   2  14      149.56      148.13      6.04 o 
   5   2  14        2.35        4.43      1.97 o 
   6   2  14        4.72        4.43      2.10 o 
   7   2  14       12.69       14.42      3.03 o 
   8   2  14        4.24        7.03      2.88 o 
   9   2  14        5.24        1.55      2.77 o 
   0   3  14       99.99       96.07      8.14 o 
   1   3  14       54.71       56.40      4.21 o 
   2   3  14      232.58      239.45      7.87 o 
   3   3  14      179.52      191.44      5.87 o 
   4   3  14      350.14      361.32     12.88 o 
   5   3  14       24.26       30.00      5.06 o 
   6   3  14        1.22        0.00      3.38 o 
   7   3  14        7.83        9.01      2.79 o 
   8   3  14       15.54       14.40      3.15 o 
   9   3  14        6.36        8.48      2.90 o 
   0   4  14       33.46       31.09      5.20 o 
   1   4  14       54.54       43.88      4.64 o 
   2   4  14       24.35       20.61      2.48 o 
   3   4  14      127.66      112.88      5.51 o 
   4   4  14      356.66      386.06     12.58 o 
   5   4  14       17.10       19.30      3.32 o 
   6   4  14       11.78       14.82      3.51 o 
   7   4  14       62.96       78.62      8.44 o 
   8   4  14        4.85        5.20      2.40 o 
   9   4  14        3.18        6.60      4.20 o 
   0   5  14      473.26      497.69     21.53 o 
   1   5  14       20.07       19.77      3.17 o 
   2   5  14      272.82      301.48     10.81 o 
   3   5  14      141.84      149.16      6.85 o 
   4   5  14      572.07      577.64     31.41 o 
   5   5  14       20.71       19.73      2.98 o 
   6   5  14       77.25       82.33      8.25 o 
   7   5  14        3.80        5.43      3.12 o 
   8   5  14        3.84        5.28      1.98 o 
   0   6  14       48.98       53.31      5.65 o 
   1   6  14      113.22      112.85      4.76 o 
   2   6  14        3.01        5.49      2.16 o 
   3   6  14       11.24       12.02      2.54 o 
   4   6  14        4.36        6.66      1.88 o 
   5   6  14        9.15        7.78      2.61 o 
   6   6  14        2.76        3.37      3.07 o 
   7   6  14       33.25       34.39      5.86 o 
   8   6  14        0.41        5.81      3.13 o 
   0   7  14        4.49        8.40      2.54 o 
   1   7  14       27.16       24.80      3.81 o 
   2   7  14        7.68        2.95      1.97 o 
   3   7  14        9.02       11.66      3.15 o 
   4   7  14       12.70       11.05      3.40 o 
   5   7  14        4.85        9.69      3.34 o 
   6   7  14       26.07       26.17      4.32 o 
   7   7  14        0.18        0.55      2.43 o 
   0   8  14        7.51        4.45      2.08 o 
   1   8  14       64.47       50.36      4.77 o 
   2   8  14       21.64       14.77      4.76 o 
   3   8  14        0.75        0.00      2.81 o 
   4   8  14        9.52       10.26      3.21 o 
   5   8  14        0.68        3.08      2.26 o 
   6   8  14        0.25        0.83      2.68 o 
   0   9  14        3.64        0.00      3.84 o 
   1   9  14       29.15       25.23      4.18 o 
   2   9  14       21.83       17.58      3.72 o 
   3   9  14       16.65        9.82      3.00 o 
   4   9  14        2.20        1.79      4.48 o 
   5   9  14        3.14        1.71      3.83 o 
   0  10  14        1.77       13.10      3.90 o 
   1  10  14        4.08        4.84      3.22 o 
   2  10  14        6.47       12.00      2.83 o 
   3  10  14        5.04        5.81      3.27 o 
   4  10  14        6.82        9.82      3.48 o 
   0  11  14       15.88       22.41      8.63 o 
   1  11  14        0.84        0.00      3.20 o 
   2  11  14        1.07        0.00      2.52 o 
   1   0  15        9.73        7.33      1.80 o 
   2   0  15       28.61       30.75      3.21 o 
   3   0  15        0.71        1.37      2.21 o 
   4   0  15        0.15        0.00      2.71 o 
   5   0  15       24.94       23.36      5.29 o 
   6   0  15        0.76        4.28      2.18 o 
   7   0  15        8.97        6.49      4.17 o 
   8   0  15        1.60        3.03      5.81 o 
   9   0  15        0.28        0.00      4.00 o 
   0   1  15        0.25        0.00      1.43 o 
   1   1  15       73.52       82.76      5.48 o 
   2   1  15       36.13       41.79      3.23 o 
   3   1  15      183.04      195.43      5.88 o 
   4   1  15       17.71       21.05      2.70 o 
   5   1  15       12.81       14.87      2.30 o 
   6   1  15        6.03        4.61      2.51 o 
   7   1  15        3.79        0.38      2.90 o 
   8   1  15        1.80        6.08      4.04 o 
   9   1  15        1.28        5.04      2.95 o 
   0   2  15      320.90      310.87     11.10 o 
   1   2  15      139.75      130.89      5.02 o 
   2   2  15       92.84      105.47      4.47 o 
   3   2  15       52.46       49.19      5.13 o 
   4   2  15      199.33      205.19      8.35 o 
   5   2  15       33.55       30.23      4.37 o 
   6   2  15       94.83      101.52      5.64 o 
   7   2  15        2.78        5.01      3.04 o 
   8   2  15       21.26       18.50      4.19 o 
   9   2  15        1.41        8.83      2.82 o 
   0   3  15       47.08       50.81      5.27 o 
   1   3  15      124.98      109.40      5.04 o 
   2   3  15      393.67      396.82      9.51 o 
   3   3  15       29.61       25.27      3.39 o 
   4   3  15      356.11      383.28     11.84 o 
   5   3  15       26.62       33.26      4.31 o 
   6   3  15       21.55       19.08      4.05 o 
   7   3  15       76.96       89.12      9.79 o 
   8   3  15        4.71        5.02      2.07 o 
   9   3  15        9.90        6.32      4.02 o 
   0   4  15        8.42        9.19      3.63 o 
   1   4  15      183.67      188.75      6.48 o 
   2   4  15      207.12      202.92      8.51 o 
   3   4  15      277.26      297.04     11.02 o 
   4   4  15      760.07      797.83     19.45 o 
   5   4  15       25.03       14.86      3.41 o 
   6   4  15      164.15      142.46     13.87 o 
   7   4  15        5.30        2.01      2.09 o 
   8   4  15       10.95       14.31      2.95 o 
   9   4  15       12.48       11.91      3.23 o 
   0   5  15        8.64        7.96      3.70 o 
   1   5  15      108.72       93.54      4.73 o 
   2   5  15       25.83       24.72      3.67 o 
   3   5  15        9.70       10.55      3.12 o 
   4   5  15      134.59      143.60      8.54 o 
   5   5  15       32.33       41.26      4.25 o 
   6   5  15       23.33       30.69      4.19 o 
   7   5  15       20.98       15.58      3.80 o 
   8   5  15        6.25       12.98      3.25 o 
   0   6  15        4.21        1.85      4.62 o 
   1   6  15       67.33       63.71      6.11 o 
   2   6  15        9.89        9.39      2.29 o 
   3   6  15      203.98      196.69     10.91 o 
   4   6  15       83.59       90.13      7.33 o 
   5   6  15       93.81       98.39     11.00 o 
   6   6  15       15.54       12.16      3.87 o 
   7   6  15        5.04       10.76      5.50 o 
   8   6  15        4.15        2.26      2.76 o 
   0   7  15       42.71       39.51      4.87 o 
   1   7  15       58.43       45.90      3.92 o 
   2   7  15       84.85       81.01      7.01 o 
   3   7  15       37.20       25.22      4.88 o 
   4   7  15       50.63       54.31      6.60 o 
   5   7  15       16.04       22.14      4.76 o 
   6   7  15        8.51        3.03      2.53 o 
   7   7  15        2.46        1.38      4.84 o 
   0   8  15        5.74        7.38      3.63 o 
   1   8  15       43.44       31.60      4.49 o 
   2   8  15       38.41       35.05      4.86 o 
   3   8  15        4.77        8.51      2.71 o 
   4   8  15        0.06        2.14      3.03 o 
   5   8  15       10.33       16.44      3.67 o 
   6   8  15        4.81        0.00      3.44 o 
   0   9  15        0.56        1.03      2.57 o 
   1   9  15        4.63        6.54      2.46 o 
   2   9  15        0.08        0.31      3.33 o 
   3   9  15        2.26        5.38      3.13 o 
   4   9  15        0.39        3.83      3.18 o 
   5   9  15        0.92        2.94      3.10 o 
   0  10  15        0.37        0.00      3.35 o 
   1  10  15       12.10       13.31      1.70 o 
   2  10  15        6.67        4.70      2.41 o 
   3  10  15        5.00        8.54      3.14 o 
   4  10  15        0.14        0.37      2.46 o 
   0  11  15       16.72        9.28     10.28 o 
   1  11  15        4.48        7.54      3.28 o 
   0   0  16      393.40      420.73     19.75 o 
   1   0  16      275.20      270.68     11.65 o 
   2   0  16       34.15       39.00      3.95 o 
   3   0  16      116.53      113.40      6.75 o 
   4   0  16      126.69      128.32      7.55 o 
   5   0  16       12.08        9.48      2.50 o 
   6   0  16        2.55        2.78      3.96 o 
   7   0  16       25.28       17.21      7.79 o 
   8   0  16        1.31        7.21      3.60 o 
   9   0  16        1.95        0.14      5.12 o 
   0   1  16      350.31      335.14     12.02 o 
   1   1  16      181.92      198.88      7.88 o 
   2   1  16      191.12      207.39      8.25 o 
   3   1  16       95.65      101.79      3.49 o 
   4   1  16       88.02       89.56      4.17 o 
   5   1  16        6.46        5.35      2.06 o 
   6   1  16       61.49       51.36      3.73 o 
   7   1  16        2.72        3.36      4.04 o 
   8   1  16        8.19        4.45      3.78 o 
   9   1  16        3.06        8.61      3.11 o 
   0   2  16       92.69      103.56      7.55 o 
   1   2  16      416.98      418.94     10.42 o 
   2   2  16      126.90      138.82      4.87 o 
   3   2  16      170.37      182.67      7.31 o 
   4   2  16       23.21       21.21      2.73 o 
   5   2  16       82.70       93.87      5.38 o 
   6   2  16        2.13        4.48      2.50 o 
   7   2  16       26.00       21.47      3.70 o 
   8   2  16        5.04        3.48      2.26 o 
   9   2  16       14.51        8.42      4.34 o 
   0   3  16       62.12       81.81      5.62 o 
   1   3  16       71.32       84.59      4.25 o 
   2   3  16       31.70       32.65      3.49 o 
   3   3  16      264.64      286.22     11.94 o 
   4   3  16      301.57      307.46     10.37 o 
   5   3  16       58.66       59.15      4.52 o 
   6   3  16       22.94       15.54      3.65 o 
   7   3  16        5.60        5.23      1.83 o 
   8   3  16       23.27       24.27      6.41 o 
   9   3  16        0.47        2.46      4.14 o 
   0   4  16       63.98       65.03      6.01 o 
   1   4  16       12.95       13.17      2.24 o 
   2   4  16      407.86      413.29     12.96 o 
   3   4  16      119.25      119.26      5.08 o 
   4   4  16      310.54      338.38     16.33 o 
   5   4  16       37.47       38.36      3.98 o 
   6   4  16       11.19       11.04      3.01 o 
   7   4  16       19.91       17.33      3.65 o 
   8   4  16        6.30        3.41      3.22 o 
   0   5  16        0.22        0.00      5.11 o 
   1   5  16      213.24      193.88      8.13 o 
   2   5  16       92.76       93.39      6.16 o 
   3   5  16      371.50      409.79     18.73 o 
   4   5  16       38.35       31.15      3.32 o 
   5   5  16       40.19       36.96      5.06 o 
   6   5  16       21.97       22.28      4.44 o 
   7   5  16        9.16        5.22      3.32 o 
   8   5  16        2.90        1.86      3.49 o 
   0   6  16       77.26       78.02      9.35 o 
   1   6  16       82.19       76.82      4.32 o 
   2   6  16       60.94       57.45      5.45 o 
   3   6  16       80.91       79.01      4.95 o 
   4   6  16       39.53       42.59      5.15 o 
   5   6  16       13.62       14.24      3.44 o 
   6   6  16        0.14        4.52      3.07 o 
   7   6  16        2.50        5.35      1.79 o 
   0   7  16        1.25        6.12      3.38 o 
   1   7  16        6.25        5.79      1.89 o 
   2   7  16       70.06       69.28      6.90 o 
   3   7  16        8.71        7.18      3.23 o 
   4   7  16        0.93        3.82      2.83 o 
   5   7  16        8.61       11.23      3.35 o 
   6   7  16        0.77        6.00      2.11 o 
   7   7  16        3.73        2.74      3.43 o 
   0   8  16       57.04       58.60     10.28 o 
   1   8  16       15.38       12.12      2.67 o 
   2   8  16       18.04       18.12      4.10 o 
   3   8  16        1.92       11.24      3.42 o 
   4   8  16       15.23       15.82      4.05 o 
   5   8  16        0.70        3.11      1.90 o 
   6   8  16        6.16        5.38      4.93 o 
   0   9  16        5.00        1.48      4.19 o 
   1   9  16       12.89        7.74      3.97 o 
   2   9  16        2.06       12.57      2.72 o 
   3   9  16        3.57        0.99      3.17 o 
   4   9  16        0.74        3.53      3.45 o 
   5   9  16        1.06        0.00      3.09 o 
   0  10  16        0.40        3.14      6.50 o 
   1  10  16        1.81        0.00      3.46 o 
   2  10  16        7.57        9.09      3.26 o 
   3  10  16        0.30        0.00      2.38 o 
   1   0  17      154.44      153.98     10.02 o 
   2   0  17       20.66       20.51      3.25 o 
   3   0  17       37.99       40.49      7.23 o 
   4   0  17       14.34       14.05      3.74 o 
   5   0  17       18.75       20.81      4.81 o 
   6   0  17       79.44       73.11      9.76 o 
   7   0  17        1.77        1.12      4.94 o 
   8   0  17        4.27        5.82      5.44 o 
   9   0  17        2.82        4.36      3.75 o 
   0   1  17      167.87      156.53      9.45 o 
   1   1  17      105.80      105.88      4.21 o 
   2   1  17        3.16        3.31      2.45 o 
   3   1  17       65.79       67.60      3.46 o 
   4   1  17       45.37       47.20      3.30 o 
   5   1  17       37.99       50.67      4.24 o 
   6   1  17       63.97       69.00      5.72 o 
   7   1  17       12.22        7.60      2.81 o 
   8   1  17        9.04        5.54      5.16 o 
   9   1  17        1.98        3.95      3.76 o 
   0   2  17      162.42      159.74      8.74 o 
   1   2  17      237.01      255.02      8.72 o 
   2   2  17       92.58      101.79      3.94 o 
   3   2  17      123.75      138.58      5.38 o 
   4   2  17       57.26       60.93      2.79 o 
   5   2  17        2.94        2.71      3.04 o 
   6   2  17       37.97       34.79      4.28 o 
   7   2  17        2.99        3.19      2.52 o 
   8   2  17        1.22        1.98      2.49 o 
   9   2  17        0.31        3.45      2.60 o 
   0   3  17      160.80      186.52      8.66 o 
   1   3  17       61.57       66.16      6.10 o 
   2   3  17      408.78      429.91     13.32 o 
   3   3  17       91.28       89.22      4.54 o 
   4   3  17      273.59      314.04     15.43 o 
   5   3  17      113.35      118.76      5.60 o 
   6   3  17        0.56        2.19      2.18 o 
   7   3  17        2.28        1.28      4.64 o 
   8   3  17        1.32        0.37      1.86 o 
   9   3  17       12.48       10.68      3.82 o 
   0   4  17       21.71       26.16      4.99 o 
   1   4  17        1.67        5.35      2.02 o 
   2   4  17      330.88      358.34     10.86 o 
   3   4  17      434.25      486.36     13.99 o 
   4   4  17       83.82       96.08      5.52 o 
   5   4  17      192.07      197.61     21.85 o 
   6   4  17       12.08       11.15      2.99 o 
   7   4  17        5.68        3.67      2.60 o 
   8   4  17       10.77        7.37      2.74 o 
   0   5  17       51.97       42.27      6.92 o 
   1   5  17       40.60       42.01      4.00 o 
   2   5  17      186.21      172.36      9.22 o 
   3   5  17       11.01        6.82      2.86 o 
   4   5  17        2.48        3.28      2.63 o 
   5   5  17        3.03        5.11      2.95 o 
   6   5  17       16.47       14.17      6.10 o 
   7   5  17       10.56       12.91      2.73 o 
   8   5  17       13.08       17.00      4.11 o 
   0   6  17      124.89      110.23      7.97 o 
   1   6  17       14.12        9.46      2.77 o 
   2   6  17      143.58      138.83      7.70 o 
   3   6  17        2.73        0.00      2.68 o 
   4   6  17       25.37       25.48      5.01 o 
   5   6  17       11.57        9.95      3.22 o 
   6   6  17        5.23        6.93      3.10 o 
   7   6  17       20.83       17.65      3.87 o 
   0   7  17        0.08        0.82      5.39 o 
   1   7  17       44.56       37.24      3.81 o 
   2   7  17       34.59       35.30      5.22 o 
   3   7  17       47.41       56.52      6.91 o 
   4   7  17        5.98        4.94      3.19 o 
   5   7  17        6.83       13.47      3.60 o 
   6   7  17       18.78       19.28      4.46 o 
   7   7  17        0.56        0.00      5.23 o 
   0   8  17        0.11        4.37      3.85 o 
   1   8  17       29.18       29.96      4.37 o 
   2   8  17       17.12       25.00      4.90 o 
   3   8  17        1.27        0.00      2.75 o 
   4   8  17        8.61        9.07      3.40 o 
   5   8  17        0.46        0.00      2.97 o 
   6   8  17        0.30        9.03      3.05 o 
   0   9  17        0.73        0.32      5.28 o 
   1   9  17        2.19        6.44      3.46 o 
   2   9  17        3.31        4.68      2.44 o 
   3   9  17        8.07       12.28      1.95 o 
   4   9  17        0.99        5.97      2.74 o 
   5   9  17        1.61        4.81      4.49 o 
   0  10  17        0.19        0.00      4.73 o 
   1  10  17        0.54        0.32      4.88 o 
   2  10  17        1.54        3.39      3.84 o 
   3  10  17        1.22        7.82      2.86 o 
   0   0  18       78.55       73.50      8.91 o 
   1   0  18       28.03       24.70      3.64 o 
   2   0  18       51.42       70.23      7.38 o 
   3   0  18        0.77        3.46      2.30 o 
   4   0  18        3.50        1.83      2.85 o 
   5   0  18        8.17        6.75      3.25 o 
   6   0  18      104.14       92.62     12.10 o 
   7   0  18        0.57        0.00      3.34 o 
   8   0  18        3.12       12.95      2.68 o 
   9   0  18        0.68        0.00      6.46 o 
   0   1  18        3.21        1.95      2.04 o 
   1   1  18      138.04      125.29      5.70 o 
   2   1  18       17.95       19.49      2.95 o 
   3   1  18       39.09       58.09      3.74 o 
   4   1  18       25.67       28.34      3.44 o 
   5   1  18        1.95        2.87      2.85 o 
   6   1  18       15.46       12.71      2.90 o 
   7   1  18        5.66        3.48      3.05 o 
   8   1  18        3.28        1.50      2.53 o 
   9   1  18        0.67        0.72      3.63 o 
   0   2  18       18.43       32.26      4.83 o 
   1   2  18      205.62      227.61      8.66 o 
   2   2  18      182.63      179.45      7.64 o 
   3   2  18       51.42       58.43      3.08 o 
   4   2  18       79.54       91.74      4.51 o 
   5   2  18        8.09        7.72      1.84 o 
   6   2  18       21.93       22.53      4.21 o 
   7   2  18        4.89        5.57      2.82 o 
   8   2  18        0.39        4.20      2.07 o 
   0   3  18      168.92      174.54     11.05 o 
   1   3  18      153.29      142.14      6.19 o 
   2   3  18       17.90       11.16      2.12 o 
   3   3  18      173.39      167.29      7.82 o 
   4   3  18       21.24       16.77      3.30 o 
   5   3  18      112.10      118.45      9.30 o 
   6   3  18       27.01       27.04      4.07 o 
   7   3  18        8.42        1.78      3.31 o 
   8   3  18       10.44        7.74      2.76 o 
   0   4  18      178.11      171.92      8.79 o 
   1   4  18      185.53      177.52      7.00 o 
   2   4  18      487.62      477.02     13.58 o 
   3   4  18       16.30       16.97      3.41 o 
   4   4  18       45.49       48.17      3.19 o 
   5   4  18        8.84        9.45      3.23 o 
   6   4  18       10.70        9.26      3.00 o 
   7   4  18        1.57        3.64      3.63 o 
   8   4  18        8.08        3.41      4.29 o 
   0   5  18       74.06       78.10      6.03 o 
   1   5  18       42.50       41.81      3.46 o 
   2   5  18       34.96       42.05      3.22 o 
   3   5  18       15.00        8.45      3.04 o 
   4   5  18       22.94       29.76      3.96 o 
   5   5  18       28.92       26.23      4.19 o 
   6   5  18       27.80       21.68      4.35 o 
   7   5  18        2.84       11.82      2.73 o 
   8   5  18       10.30        8.09      4.23 o 
   0   6  18       49.68       52.21      4.64 o 
   1   6  18        0.93        3.02      2.94 o 
   2   6  18      205.12      196.98     17.33 o 
   3   6  18        5.24        2.54      4.13 o 
   4   6  18        9.60        9.14      3.34 o 
   5   6  18        7.80        9.45      3.11 o 
   6   6  18        4.55        7.05      2.39 o 
   7   6  18        7.64       10.87      4.21 o 
   0   7  18        5.25        7.72      4.96 o 
   1   7  18       34.64       31.34      4.20 o 
   2   7  18        5.56        1.41      2.92 o 
   3   7  18        6.28        7.25      3.29 o 
   4   7  18       29.07       23.49      4.82 o 
   5   7  18        0.40        7.79      2.63 o 
   6   7  18        6.65        9.86      3.17 o 
   0   8  18       13.50        7.78      5.49 o 
   1   8  18       21.45       24.24      4.33 o 
   2   8  18        1.96        6.30      2.71 o 
   3   8  18        1.05        0.32      4.41 o 
   4   8  18        1.15       15.22      2.19 o 
   5   8  18        3.14        1.07      2.49 o 
   0   9  18        3.51        2.58      3.18 o 
   1   9  18        1.20        3.04      3.08 o 
   2   9  18        3.28        8.61      2.32 o 
   3   9  18        4.23        0.00      3.23 o 
   4   9  18        0.90        0.00      3.05 o 
   0  10  18        0.14        4.28      4.89 o 
   1  10  18        5.22        2.26      3.48 o 
   2  10  18        3.66        2.34      4.69 o 
   1   0  19      102.01       97.30      5.79 o 
   2   0  19        1.15        6.03      1.43 o 
   3   0  19        9.80       12.73      3.94 o 
   4   0  19       21.46       16.51      4.51 o 
   5   0  19       13.74       13.64      4.53 o 
   6   0  19       19.85       18.74      5.26 o 
   7   0  19        0.89        9.24      5.20 o 
   8   0  19        2.89        7.91      5.20 o 
   0   1  19        4.21        5.57      1.49 o 
   1   1  19      112.69      103.07      4.80 o 
   2   1  19       42.40       49.88      3.97 o 
   3   1  19       24.51       20.54      2.66 o 
   4   1  19       15.77       12.06      2.10 o 
   5   1  19       13.68       16.74      2.82 o 
   6   1  19       11.08        3.60      2.94 o 
   7   1  19        1.97        7.52      3.37 o 
   8   1  19        0.46        7.40      2.01 o 
   0   2  19       30.47       24.67      3.99 o 
   1   2  19       99.64       97.04      4.24 o 
   2   2  19      124.43      108.74      4.53 o 
   3   2  19      119.30      120.19      4.61 o 
   4   2  19       23.35       17.60      3.14 o 
   5   2  19       12.40        7.96      2.54 o 
   6   2  19       10.25       10.28      2.68 o 
   7   2  19       14.25       17.35      2.62 o 
   8   2  19        1.32        1.13      3.60 o 
   0   3  19       84.16       79.20      5.63 o 
   1   3  19      313.69      318.58      8.98 o 
   2   3  19      406.11      432.62     11.06 o 
   3   3  19       63.09       62.77      3.86 o 
   4   3  19       19.97       16.21      3.77 o 
   5   3  19        2.43        5.63      2.37 o 
   6   3  19        1.59        4.75      2.62 o 
   7   3  19        5.03        6.37      3.11 o 
   8   3  19       16.53       13.71      3.84 o 
   0   4  19       24.70       20.64      4.60 o 
   1   4  19      139.90      139.64      7.12 o 
   2   4  19       92.11       90.64      4.58 o 
   3   4  19       95.61       88.05      4.90 o 
   4   4  19      187.45      191.29     16.64 o 
   5   4  19        6.82        7.52      2.65 o 
   6   4  19       26.66       28.45      5.35 o 
   7   4  19        0.46        3.33      2.67 o 
   8   4  19       14.86       19.33      4.52 o 
   0   5  19        0.94        4.93      2.32 o 
   1   5  19       64.00       59.68      3.56 o 
   2   5  19       19.94       10.97      3.10 o 
   3   5  19       59.88       59.46      5.70 o 
   4   5  19        5.55        2.90      4.05 o 
   5   5  19       55.78       59.60      8.87 o 
   6   5  19        4.03        4.57      3.10 o 
   7   5  19       30.91       22.76      5.11 o 
   0   6  19      112.60       92.42     10.22 o 
   1   6  19       18.76        2.99      3.97 o 
   2   6  19       58.02       49.22      5.51 o 
   3   6  19       24.74       30.00      4.71 o 
   4   6  19       22.39       20.95      3.81 o 
   5   6  19       10.08       12.90      4.33 o 
   6   6  19        1.96        1.27      2.94 o 
   7   6  19        9.45        5.73      2.76 o 
   0   7  19       95.28      104.68     17.10 o 
   1   7  19       96.32       81.67      9.72 o 
   2   7  19       11.74       13.13      4.43 o 
   3   7  19       28.73       24.48      4.68 o 
   4   7  19        0.16        1.28      2.39 o 
   5   7  19        9.45       10.43      2.18 o 
   6   7  19        0.07        0.44      2.92 o 
   0   8  19       10.37        0.00      3.66 o 
   1   8  19       30.63       29.22      6.42 o 
   2   8  19        5.17        7.04      3.11 o 
   3   8  19        5.10        0.00      4.68 o 
   4   8  19        3.45        3.49      3.11 o 
   5   8  19        0.44        6.16      2.73 o 
   0   9  19        0.03        9.96      4.76 o 
   1   9  19       10.73       20.05      2.36 o 
   2   9  19        2.69       15.33      3.74 o 
   3   9  19        3.63        5.85      3.55 o 
   4   9  19       11.35       11.03      3.99 o 
   0  10  19        1.24        4.76      4.32 o 
   1  10  19        0.89        5.48      3.73 o 
   0   0  20       19.62       27.32      6.47 o 
   1   0  20       17.32        9.01      4.18 o 
   2   0  20       20.77       18.61      3.78 o 
   3   0  20        2.72        6.20      2.25 o 
   4   0  20       82.94       66.32      5.18 o 
   5   0  20       26.18       33.49      4.65 o 
   6   0  20       16.17        7.24      3.70 o 
   7   0  20        4.16        2.36      6.74 o 
   8   0  20        1.35        9.75      4.26 o 
   0   1  20        0.02        0.00      1.88 o 
   1   1  20        7.95        7.60      1.32 o 
   2   1  20       49.33       42.64      4.20 o 
   3   1  20       23.07       20.10      3.43 o 
   4   1  20       52.83       42.55      2.54 o 
   5   1  20       31.36       19.86      3.48 o 
   6   1  20       23.35       17.30      3.76 o 
   7   1  20        2.50        5.09      1.97 o 
   8   1  20        1.93        3.11      3.34 o 
   0   2  20       25.36       21.74      3.62 o 
   1   2  20      116.29       94.38      4.18 o 
   2   2  20       38.02       43.30      3.88 o 
   3   2  20        3.62        5.29      2.49 o 
   4   2  20      188.19      193.66      8.74 o 
   5   2  20       15.19       14.74      3.54 o 
   6   2  20       25.06       26.15      3.64 o 
   7   2  20        4.17        3.66      3.51 o 
   8   2  20        1.49        3.59      3.86 o 
   0   3  20      303.89      275.85     17.10 o 
   1   3  20       92.44       88.44      3.97 o 
   2   3  20        2.05        4.86      2.97 o 
   3   3  20      168.86      171.55      9.31 o 
   4   3  20       85.69      104.95      8.93 o 
   5   3  20        8.32        9.60      2.65 o 
   6   3  20       12.26       14.51      4.30 o 
   7   3  20       15.41       19.42      4.22 o 
   8   3  20        7.03        8.45      2.80 o 
   0   4  20      125.75      132.60      9.98 o 
   1   4  20      127.23      124.48      6.72 o 
   2   4  20       12.92        6.52      2.52 o 
   3   4  20       39.22       31.75      4.05 o 
   4   4  20        0.18        0.00      3.48 o 
   5   4  20       20.16       22.85      4.33 o 
   6   4  20        4.87        8.18      2.99 o 
   7   4  20       47.24       40.03      9.07 o 
   0   5  20        8.74        5.53      2.98 o 
   1   5  20       10.16        6.34      2.14 o 
   2   5  20       41.68       40.63      3.73 o 
   3   5  20       34.17       30.39      5.67 o 
   4   5  20       65.51       71.02      8.52 o 
   5   5  20        9.90        6.84      2.87 o 
   6   5  20       25.33       32.67      7.55 o 
   7   5  20       12.41        9.91      3.35 o 
   0   6  20      129.72      141.19     18.25 o 
   1   6  20       33.40       34.28      4.24 o 
   2   6  20       26.65       20.69      4.13 o 
   3   6  20        7.39        5.32      2.97 o 
   4   6  20       10.34        7.42      3.05 o 
   5   6  20       13.32       16.23      3.53 o 
   6   6  20        0.97        1.28      2.54 o 
   0   7  20        0.15       10.10      4.07 o 
   1   7  20       14.53       10.02      3.22 o 
   2   7  20        9.97       11.79      3.18 o 
   3   7  20        1.79        6.41      3.61 o 
   4   7  20        1.30        1.63      3.95 o 
   5   7  20        1.52        4.08      3.46 o 
   6   7  20        0.62        3.56      3.22 o 
   0   8  20        0.42        0.00      4.49 o 
   1   8  20       16.91       19.91      4.05 o 
   2   8  20        1.16        0.78      2.85 o 
   3   8  20        0.03        5.19      3.53 o 
   4   8  20        0.65        0.00      3.24 o 
   5   8  20        8.47        6.99      2.98 o 
   0   9  20       12.82       17.78      7.76 o 
   1   9  20        3.04        2.62      2.66 o 
   2   9  20        1.44        5.14      3.51 o 
   3   9  20        3.29        4.45      2.77 o 
   1   0  21        1.65        5.43      2.51 o 
   2   0  21        2.66        3.13      1.92 o 
   3   0  21       17.53        7.95      2.69 o 
   4   0  21      111.83       96.11      6.83 o 
   5   0  21        4.84        5.56      3.03 o 
   6   0  21       59.37       68.83     16.41 o 
   7   0  21        2.91        8.56      4.60 o 
   8   0  21        3.08        7.35      9.80 o 
   0   1  21       38.09       47.78      5.12 o 
   1   1  21       41.49       52.92      3.67 o 
   2   1  21       69.58       71.34      3.47 o 
   3   1  21       48.80       62.80      3.13 o 
   4   1  21       82.17       68.03      5.27 o 
   5   1  21       43.71       45.92      5.08 o 
   6   1  21       14.66       11.87      3.00 o 
   7   1  21       15.56       15.84      4.82 o 
   8   1  21        0.96        4.98      4.68 o 
   0   2  21        1.44        2.67      1.98 o 
   1   2  21       35.02       31.84      3.94 o 
   2   2  21      155.08      163.27      7.23 o 
   3   2  21       66.35       67.74      4.06 o 
   4   2  21       13.39       11.20      3.63 o 
   5   2  21       11.01        6.61      1.98 o 
   6   2  21       21.03       21.57      4.14 o 
   7   2  21        0.28        0.59      3.52 o 
   8   2  21        2.33       12.28      3.58 o 
   0   3  21       10.23       10.87      2.84 o 
   1   3  21      217.41      237.77     11.71 o 
   2   3  21      129.54      137.12      7.15 o 
   3   3  21       73.65       76.70      4.67 o 
   4   3  21       50.76       59.79      5.94 o 
   5   3  21        5.56        7.41      4.10 o 
   6   3  21        8.54        7.05      3.53 o 
   7   3  21       21.60       29.23      2.61 o 
   0   4  21       10.07       12.92      3.50 o 
   1   4  21        0.81        0.00      4.12 o 
   2   4  21       23.83       24.65      3.43 o 
   3   4  21       14.69       12.30      3.27 o 
   4   4  21       23.08       26.36      4.30 o 
   5   4  21        0.31        0.00      2.27 o 
   6   4  21        5.00        5.72      2.18 o 
   7   4  21       19.93       10.42      3.95 o 
   0   5  21       60.46       63.60      7.14 o 
   1   5  21       52.67       48.51      4.33 o 
   2   5  21       31.99       34.96      4.50 o 
   3   5  21       54.10       50.62      6.09 o 
   4   5  21       35.35       33.02      5.40 o 
   5   5  21        0.51        0.00      4.33 o 
   6   5  21        5.06        8.44      2.06 o 
   7   5  21       19.79       17.74      4.74 o 
   0   6  21       98.02       96.63     13.27 o 
   1   6  21        6.39        7.25      1.88 o 
   2   6  21       10.09       11.16      3.35 o 
   3   6  21       33.92       37.99      6.73 o 
   4   6  21       13.13       15.47      3.83 o 
   5   6  21       15.61       23.13      2.13 o 
   6   6  21        4.90        4.87      3.02 o 
   0   7  21       37.48       30.98      5.98 o 
   1   7  21       15.40       16.47      4.21 o 
   2   7  21       20.50       10.64      4.35 o 
   3   7  21        8.34        6.23      2.93 o 
   4   7  21        1.83       10.51      3.98 o 
   5   7  21        7.76       15.04      4.27 o 
   0   8  21        0.31        0.00      3.53 o 
   1   8  21       29.82       25.52      4.67 o 
   2   8  21        5.94        4.83      2.03 o 
   3   8  21       21.17       19.63      4.65 o 
   4   8  21        7.21       11.26      3.44 o 
   0   9  21        7.93        0.00      4.82 o 
   1   9  21        2.19        0.00      5.00 o 
   2   9  21        1.60        1.23      3.22 o 
   0   0  22      262.49      260.86     25.77 o 
   1   0  22        7.34        9.50      3.16 o 
   2   0  22        1.94        1.13      1.72 o 
   3   0  22        1.94        4.57      2.40 o 
   4   0  22        3.14        0.95      3.28 o 
   5   0  22        0.00        3.95      2.56 o 
   6   0  22        2.28        0.00      5.09 o 
   7   0  22        1.05        0.00      5.15 o 
   8   0  22        0.79        4.82      3.66 o 
   0   1  22       37.64       42.95      5.16 o 
   1   1  22        8.83       10.58      1.96 o 
   2   1  22       63.65       60.65      3.05 o 
   3   1  22       56.50       52.53      2.77 o 
   4   1  22       42.24       37.54      3.41 o 
   5   1  22       21.10       17.38      3.39 o 
   6   1  22       10.87       14.34      3.92 o 
   7   1  22        0.49        1.70      1.72 o 
   8   1  22        1.55        4.62      5.33 o 
   0   2  22      136.52      136.71      9.41 o 
   1   2  22      418.05      459.43     18.44 o 
   2   2  22       63.12       68.04      3.29 o 
   3   2  22       37.84       34.63      3.46 o 
   4   2  22        2.56        1.23      1.85 o 
   5   2  22       14.69       17.32      3.47 o 
   6   2  22        3.13        5.92      2.92 o 
   7   2  22        7.89       11.70      3.90 o 
   0   3  22      258.74      276.87     20.67 o 
   1   3  22      111.31      113.50      5.99 o 
   2   3  22       70.52       73.47      4.34 o 
   3   3  22        2.48        5.30      2.27 o 
   4   3  22       86.18       72.90      7.33 o 
   5   3  22        8.64        9.85      2.85 o 
   6   3  22       32.26       25.95      4.39 o 
   7   3  22        0.68        6.21      4.16 o 
   0   4  22       87.53       90.24     10.07 o 
   1   4  22      129.53      138.36     11.36 o 
   2   4  22       56.80       63.04      5.38 o 
   3   4  22        6.06        5.56      2.43 o 
   4   4  22       33.15       32.02      4.28 o 
   5   4  22       12.91       13.34      3.66 o 
   6   4  22       44.96       44.88      2.70 o 
   7   4  22       10.15       11.22      2.71 o 
   0   5  22       76.68       66.77     12.03 o 
   1   5  22        9.45        9.56      2.75 o 
   2   5  22        5.52        5.22      2.64 o 
   3   5  22        6.64        7.12      2.33 o 
   4   5  22        9.17       15.50      4.07 o 
   5   5  22        4.46        8.54      2.85 o 
   6   5  22        9.50       14.95      4.77 o 
   0   6  22        0.00        4.46      4.45 o 
   1   6  22       46.05       48.93      6.63 o 
   2   6  22        6.70       11.95      3.38 o 
   3   6  22        0.15        2.15      2.85 o 
   4   6  22        5.80        8.99      3.20 o 
   5   6  22        6.48        0.00      4.82 o 
   6   6  22        1.07        0.00      4.10 o 
   0   7  22       23.46       14.44      4.81 o 
   1   7  22        2.75        4.56      2.95 o 
   2   7  22        5.25        1.66      3.34 o 
   3   7  22        8.37        5.83      3.38 o 
   4   7  22        2.33        1.32      3.60 o 
   5   7  22        4.65        3.63      2.35 o 
   0   8  22        9.27        8.73      3.70 o 
   1   8  22       17.08       18.55      2.24 o 
   2   8  22        2.50        1.14      4.75 o 
   3   8  22        7.76        5.78      3.18 o 
   4   8  22        2.49        2.30      4.52 o 
   0   9  22        3.23        0.25      2.57 o 
   1   9  22        8.20        9.08      4.03 o 
   1   0  23        0.25        2.62      1.99 o 
   2   0  23       84.31       87.99      6.73 o 
   3   0  23      140.49      138.70     13.53 o 
   4   0  23       10.60        8.85      3.32 o 
   5   0  23       46.08       31.80      6.29 o 
   6   0  23        0.00        6.04      3.19 o 
   7   0  23        2.28        6.58      3.42 o 
   0   1  23      277.46      311.65     18.88 o 
   1   1  23       42.35       43.29      3.03 o 
   2   1  23       22.98       34.03      3.05 o 
   3   1  23       11.27        8.95      2.19 o 
   4   1  23        0.48        1.71      2.19 o 
   5   1  23       20.61       17.14      3.39 o 
   6   1  23        1.78        2.01      2.16 o 
   7   1  23        2.26        3.93      3.14 o 
   0   2  23      131.00      131.62      9.45 o 
   1   2  23      203.62      213.21      9.78 o 
   2   2  23       79.38       76.53      5.72 o 
   3   2  23       16.80       11.84      2.71 o 
   4   2  23       30.61       27.08      3.94 o 
   5   2  23        3.21        0.00      2.09 o 
   6   2  23        8.75        4.51      2.82 o 
   7   2  23        4.24        4.03      2.70 o 
   0   3  23        0.03        0.00      6.13 o 
   1   3  23       46.10       41.49      4.33 o 
   2   3  23       32.54       32.68      3.78 o 
   3   3  23       74.24       72.40      6.99 o 
   4   3  23        8.99        5.19      2.94 o 
   5   3  23       29.38       26.62      4.67 o 
   6   3  23       18.58       27.21      2.93 o 
   7   3  23        4.07        6.26      2.93 o 
   0   4  23       17.76       19.05      4.98 o 
   1   4  23       39.53       41.01      4.59 o 
   2   4  23       22.61       18.10      3.90 o 
   3   4  23       15.11       14.49      3.71 o 
   4   4  23        6.10        0.00      3.05 o 
   5   4  23        5.63        0.45      3.47 o 
   6   4  23        2.77        5.99      2.54 o 
   0   5  23        4.27        0.00      3.30 o 
   1   5  23       20.39       16.88      3.47 o 
   2   5  23        9.15       15.30      3.43 o 
   3   5  23        8.04       11.98      3.18 o 
   4   5  23        6.35        7.29      3.59 o 
   5   5  23        6.05        6.69      4.12 o 
   6   5  23       17.58       24.95      5.52 o 
   0   6  23       11.24        9.67      5.18 o 
   1   6  23        1.40        0.00      2.88 o 
   2   6  23        4.04        2.31      2.58 o 
   3   6  23        6.89        8.51      2.93 o 
   4   6  23        0.23        2.38      2.75 o 
   5   6  23        3.26       11.32      3.60 o 
   0   7  23        5.77       11.28      6.81 o 
   1   7  23        6.02        4.98      2.24 o 
   2   7  23        6.84        2.87      2.41 o 
   3   7  23        1.79        3.96      2.77 o 
   4   7  23        0.66        2.90      3.93 o 
   0   8  23        3.10        0.00      5.36 o 
   1   8  23        0.81        0.00      2.95 o 
   2   8  23       18.10       21.78      5.10 o 
   3   8  23       26.64       39.73      6.14 o 
   0   0  24      258.90      285.26     28.98 o 
   1   0  24        0.28        4.04      2.44 o 
   2   0  24        1.80        0.39      3.89 o 
   3   0  24        0.13        0.81      2.09 o 
   4   0  24        0.86        5.45      2.34 o 
   5   0  24        2.61       13.01      4.53 o 
   6   0  24        3.76        4.69      1.80 o 
   7   0  24        1.59        7.46      3.91 o 
   0   1  24       12.77       11.86      3.09 o 
   1   1  24       63.78       66.06      4.94 o 
   2   1  24       36.47       32.72      3.52 o 
   3   1  24       12.55        8.91      2.19 o 
   4   1  24       42.26       34.83      3.88 o 
   5   1  24        0.13        0.73      2.57 o 
   6   1  24        3.44        3.38      2.10 o 
   7   1  24        2.77        6.90      4.62 o 
   0   2  24       10.26        6.08      2.82 o 
   1   2  24       21.08       20.11      3.17 o 
   2   2  24       38.99       35.30      4.58 o 
   3   2  24       18.59       11.92      2.62 o 
   4   2  24       28.03       22.69      4.07 o 
   5   2  24        1.15        0.00      4.06 o 
   6   2  24       19.26       17.36      1.69 o 
   7   2  24        0.21        0.00      3.94 o 
   0   3  24       54.67       60.96      8.13 o 
   1   3  24       30.15       29.32      4.22 o 
   2   3  24       30.15       31.31      5.11 o 
   3   3  24       18.05       13.31      3.09 o 
   4   3  24        1.00        5.11      2.25 o 
   5   3  24       19.75        9.48      3.33 o 
   6   3  24        9.57       10.69      3.61 o 
   0   4  24       88.08       97.78     13.17 o 
   1   4  24       23.62       26.22      3.97 o 
   2   4  24       23.49       28.04      3.92 o 
   3   4  24       19.37       15.84      3.74 o 
   4   4  24        7.07        7.27      3.16 o 
   5   4  24       31.56       23.44      2.87 o 
   6   4  24        2.54        6.99      3.48 o 
   0   5  24      109.04       97.19     21.57 o 
   1   5  24       18.97       10.26      3.29 o 
   2   5  24       43.23       36.11      5.43 o 
   3   5  24        8.96        9.73      4.71 o 
   4   5  24       12.35       18.57      1.88 o 
   5   5  24        8.02        2.96      3.32 o 
   6   5  24        0.78        0.00      4.12 o 
   0   6  24        7.30        7.58      4.14 o 
   1   6  24       20.85       16.58      3.50 o 
   2   6  24        4.20        2.51      2.85 o 
   3   6  24        5.84        5.51      1.81 o 
   4   6  24        2.75        3.10      2.20 o 
   5   6  24        4.04        3.26      2.41 o 
   0   7  24        8.55       14.58      3.16 o 
   1   7  24        5.58        8.87      1.57 o 
   2   7  24        3.69        6.55      3.24 o 
   3   7  24       30.43       34.02      8.26 o 
   4   7  24        0.23        1.73      2.85 o 
   0   8  24        4.76       12.08      5.69 o 
   1   8  24        2.53        9.85      3.26 o 
   2   8  24       12.16        7.08      3.52 o 
   1   0  25       93.99      103.29     10.68 o 
   2   0  25      109.71      117.80     15.63 o 
   3   0  25       84.51       86.04     11.87 o 
   4   0  25       63.99       62.31     11.52 o 
   5   0  25       40.37       23.83      6.78 o 
   6   0  25        0.42        4.17      3.83 o 
   7   0  25        3.24        0.46      9.01 o 
   0   1  25       69.47       67.20      7.37 o 
   1   1  25       12.89       15.77      2.97 o 
   2   1  25       33.65       30.38      4.03 o 
   3   1  25       22.81       23.66      3.21 o 
   4   1  25        2.54        4.71      2.35 o 
   5   1  25        6.26        2.72      1.48 o 
   6   1  25        4.91        4.06      3.00 o 
   7   1  25        6.89        4.76      3.82 o 
   0   2  25       98.75      128.58     19.78 o 
   1   2  25       70.40       84.52      7.94 o 
   2   2  25       11.41       15.17      3.07 o 
   3   2  25       54.36       65.01      7.32 o 
   4   2  25        6.18        4.23      2.35 o 
   5   2  25        9.70        4.45      3.04 o 
   6   2  25        1.28        0.00      2.09 o 
   0   3  25        8.71        9.72      3.78 o 
   1   3  25        3.05        6.07      2.51 o 
   2   3  25       13.20       16.35      3.62 o 
   3   3  25        3.20        0.00      2.78 o 
   4   3  25        2.17        1.73      3.04 o 
   5   3  25        7.57        5.30      1.80 o 
   6   3  25        1.06        2.28      2.93 o 
   0   4  25        4.79        0.95      2.73 o 
   1   4  25        8.31        5.42      2.38 o 
   2   4  25       18.73       17.86      3.55 o 
   3   4  25        7.98        5.73      3.00 o 
   4   4  25        9.01       11.46      2.81 o 
   5   4  25       25.31       31.11      7.28 o 
   6   4  25        1.04        2.34      5.31 o 
   0   5  25        0.88        4.14      2.62 o 
   1   5  25       17.36       15.12      4.02 o 
   2   5  25        6.07        2.89      2.56 o 
   3   5  25        9.38       11.76      3.20 o 
   4   5  25        2.92        8.24      2.12 o 
   5   5  25        6.72        6.01      2.92 o 
   0   6  25       15.61       15.96      4.51 o 
   1   6  25       10.23       12.02      3.10 o 
   2   6  25        5.86       10.99      2.61 o 
   3   6  25       17.74       16.04      5.49 o 
   4   6  25        8.03        8.43      3.19 o 
   0   7  25        1.49        5.02      4.44 o 
   1   7  25       16.49       21.42      5.25 o 
   2   7  25        0.49        5.03      2.86 o 
   3   7  25       11.43       14.31      4.12 o 
   0   8  25        0.40        0.00      8.17 o 
   0   0  26      279.95      311.88     63.49 o 
   1   0  26        3.68        0.00      3.99 o 
   2   0  26       20.18       27.08      5.37 o 
   3   0  26       45.84       35.04      5.99 o 
   4   0  26        2.16        1.08      4.76 o 
   5   0  26        7.25       10.94      1.93 o 
   6   0  26        0.07        1.01      4.02 o 
   0   1  26       23.63       27.14      5.52 o 
   1   1  26       24.30       24.68      3.46 o 
   2   1  26       71.22       81.72      8.08 o 
   3   1  26        0.83        0.67      2.69 o 
   4   1  26       37.41       47.57      6.19 o 
   5   1  26       10.22       13.41      1.63 o 
   6   1  26        2.56        2.78      4.34 o 
   0   2  26       43.57       37.99      6.44 o 
   1   2  26        5.80        7.20      2.05 o 
   2   2  26       24.43       23.14      3.49 o 
   3   2  26        1.27        1.85      1.78 o 
   4   2  26        7.74        4.36      2.51 o 
   5   2  26       17.63       28.64      3.88 o 
   6   2  26        3.16        0.26      2.84 o 
   0   3  26       12.69       16.29      5.02 o 
   1   3  26       52.21       50.08      6.68 o 
   2   3  26       30.35       34.31      5.15 o 
   3   3  26        9.25        5.82      2.41 o 
   4   3  26       25.82       29.55      4.71 o 
   5   3  26        1.67        0.99      3.89 o 
   6   3  26        0.68        1.30      3.80 o 
   0   4  26        1.13        2.21      3.52 o 
   1   4  26        9.81       12.54      3.45 o 
   2   4  26        0.36        3.91      3.12 o 
   3   4  26       21.67       23.41      4.72 o 
   4   4  26        0.44        6.01      2.05 o 
   5   4  26        0.76        0.85      4.09 o 
   0   5  26        4.46        2.21      3.66 o 
   1   5  26       19.85       21.15      3.63 o 
   2   5  26        4.42        9.93      2.97 o 
   3   5  26        1.93        4.59      3.63 o 
   4   5  26        4.68       12.37      6.91 o 
   0   6  26        1.14        3.50     16.30 o 
   1   6  26       11.54       14.80      2.11 o 
   2   6  26        2.04        4.91      2.81 o 
   3   6  26        5.07        2.32      2.94 o 
   4   6  26        1.31        1.81      2.59 o 
   0   7  26        0.55        0.00     18.80 o 
   1   7  26        0.79        1.92      4.65 o 
   2   7  26       12.77        3.39      3.29 o 
   1   0  27        6.47        8.83      3.31 o 
   2   0  27        0.37        2.36      2.68 o 
   3   0  27       48.50       47.99      7.20 o 
   4   0  27        1.41        3.77      3.21 o 
   5   0  27       19.50       13.55      5.54 o 
   6   0  27        0.00        0.00      8.81 o 
   0   1  27        8.09        6.41      2.78 o 
   1   1  27       21.50       10.71      2.53 o 
   2   1  27       22.30       19.26      3.76 o 
   3   1  27       16.71        9.02      2.06 o 
   4   1  27        9.99        9.12      3.11 o 
   5   1  27        1.33        3.28      2.38 o 
   6   1  27        6.83        9.48      4.70 o 
   0   2  27       35.11       47.08      8.53 o 
   1   2  27       21.37       25.11      3.87 o 
   2   2  27       20.01       22.15      4.42 o 
   3   2  27       14.12       12.61      3.20 o 
   4   2  27       13.23       15.90      3.39 o 
   5   2  27        3.31        7.66      3.44 o 
   0   3  27        0.01        0.81      3.87 o 
   1   3  27        5.43        2.48      2.07 o 
   2   3  27        4.59        5.10      2.18 o 
   3   3  27       13.63       12.25      3.06 o 
   4   3  27        8.71        6.90      1.83 o 
   5   3  27       22.54       16.21      4.61 o 
   0   4  27       28.55       18.04      5.14 o 
   1   4  27        1.27        0.00      3.42 o 
   2   4  27        2.89        3.60      3.22 o 
   3   4  27        1.49        2.40      2.79 o 
   4   4  27       11.69        8.63      4.40 o 
   5   4  27        0.04        0.81      4.17 o 
   0   5  27        0.13        4.33      3.95 o 
   1   5  27        1.65        3.36      2.68 o 
   2   5  27        2.40        4.82      3.03 o 
   3   5  27        5.53        9.13      3.10 o 
   4   5  27        0.34        1.36      2.83 o 
   0   6  27        7.43        5.68      6.91 o 
   1   6  27        5.82        9.60      3.11 o 
   2   6  27        9.90        7.67      3.26 o 
   3   6  27        2.34        2.29      2.80 o 
   0   7  27        4.89        3.05      5.33 o 
   0   0  28        2.28        3.98      3.71 o 
   1   0  28       16.93       18.38      4.38 o 
   2   0  28       23.17       25.30      5.59 o 
   3   0  28       14.84       19.31      4.61 o 
   4   0  28        1.68        8.93      2.77 o 
   5   0  28        6.02        0.55      4.48 o 
   0   1  28        0.83        1.70      3.44 o 
   1   1  28       26.08       34.47      6.10 o 
   2   1  28       19.50       16.69      3.08 o 
   3   1  28       36.82       34.62      5.43 o 
   4   1  28        3.58        1.54      2.26 o 
   5   1  28        0.93        0.00      2.58 o 
   0   2  28        2.47        3.14      3.08 o 
   1   2  28       14.70       17.99      3.41 o 
   2   2  28        5.75        3.41      3.01 o 
   3   2  28        6.27        8.62      2.40 o 
   4   2  28        0.73        0.00      5.42 o 
   5   2  28       11.81        8.33      3.29 o 
   0   3  28        8.60        7.43      4.29 o 
   1   3  28        9.98       11.07      2.44 o 
   2   3  28        4.72        3.99      1.76 o 
   3   3  28        3.98        9.46      2.29 o 
   4   3  28        8.94        5.41      3.87 o 
   5   3  28        2.01        0.00      4.36 o 
   0   4  28        0.21       10.51      3.60 o 
   1   4  28        1.02        7.43     23.03 o 
   2   4  28        6.70        9.32      1.98 o 
   3   4  28        3.83        5.73      2.84 o 
   4   4  28        0.52        6.99      4.38 o 
   0   5  28        1.59        6.26      6.05 o 
   1   5  28        7.33        9.82      2.69 o 
   2   5  28        0.11        0.00      2.16 o 
   3   5  28        5.44        4.27      2.26 o 
   0   6  28       12.75       12.89      8.00 o 
   1   6  28        0.74        5.13      4.81 o 
   2   6  28        8.84       10.53      3.33 o 
   1   0  29       11.50        7.96      4.22 o 
   2   0  29       25.86       15.61      5.04 o 
   3   0  29       46.91       45.55      8.80 o 
   4   0  29        4.01        0.00      3.32 o 
   5   0  29        0.76       11.20      3.87 o 
   0   1  29       26.51       33.79      7.62 o 
   1   1  29       16.05       17.39      2.98 o 
   2   1  29       36.28       35.22      5.87 o 
   3   1  29       54.08       48.15      4.02 o 
   4   1  29        0.26        4.21      3.30 o 
   0   2  29        2.65        2.04      2.97 o 
   1   2  29        3.57        8.04      2.50 o 
   2   2  29       10.65       10.99      1.69 o 
   3   2  29       21.22       19.91      4.43 o 
   4   2  29        0.88        3.22      3.55 o 
   0   3  29        0.34        0.71      3.93 o 
   1   3  29        1.61        0.00      2.02 o 
   2   3  29       30.60       31.50      3.31 o 
   3   3  29        1.82        0.00      2.36 o 
   4   3  29        4.15        0.00      5.76 o 
   0   4  29        1.82        1.56      2.77 o 
   1   4  29        6.70        8.59      2.90 o 
   2   4  29        2.51        2.83      4.06 o 
   3   4  29        1.29        4.81      2.55 o 
   0   5  29        9.07        2.59      5.16 o 
   1   5  29        2.74        4.83      2.68 o 
   2   5  29        0.02        4.65      2.55 o 
   0   0  30        5.55        9.15      2.19 o 
   1   0  30       30.00       38.04      4.95 o 
   2   0  30        1.23       13.22      3.54 o 
   3   0  30        0.47        7.45      3.47 o 
   4   0  30        1.85        4.54      2.92 o 
   0   1  30       25.81       26.64     57.33 o 
   1   1  30        3.54        5.64      1.57 o 
   2   1  30       10.54        8.34      3.11 o 
   3   1  30       10.33        9.74      3.11 o 
   4   1  30        0.72        0.00      3.49 o 
   0   2  30        9.19       14.29      3.22 o 
   1   2  30        4.95        6.77      1.25 o 
   2   2  30       15.21        9.69      3.11 o 
   3   2  30        3.39        2.47      3.62 o 
   0   3  30        0.06        3.14      2.87 o 
   1   3  30       10.20        9.72      3.34 o 
   2   3  30        1.43        4.18      2.32 o 
   3   3  30       15.63       15.52      3.67 o 
   0   4  30       25.76       19.24      6.35 o 
   1   4  30        0.46        3.33      2.31 o 
   2   4  30        3.28        4.97      2.46 o 
   1   0  31        2.60        5.04      2.96 o 
   2   0  31       11.45       11.74      5.59 o 
   3   0  31        7.78        1.68      4.70 o 
   0   1  31       10.92        6.41      4.57 o 
   1   1  31       13.67       17.01      3.98 o 
   2   1  31       11.56        9.75      3.75 o 
   3   1  31        2.61        0.00      3.31 o 
   0   2  31       23.01       20.22      5.93 o 
   1   2  31        8.73        7.27      2.56 o 
   2   2  31        2.13        4.80      2.83 o 
   0   3  31        6.40        5.36      3.70 o 
   1   3  31        0.42        5.07      2.50 o 
   2   3  31        3.44        3.91      3.53 o 
   0   0  32       10.11       16.13      7.87 o 
   1   0  32        7.68        8.12      4.32 o 
   2   0  32        1.55        2.22      4.38 o 
   0   1  32        0.51        6.63      4.24 o 
   1   1  32       24.90       27.05      6.70 o 
   2   1  32        1.08        0.00      5.33 o 
   0   2  32        4.00        0.00      5.25 o 
   1   2  32       12.63       18.10      4.20 o 
                                                 
